# Supplementary material for: DeepSAGE Reveals Genetic Variants Associated with Alternative Polyadenylation and Expression of Coding and Non-coding Transcripts
Source: PLoS Genet. 2013 Jun 20;9(6):e1003594. doi: 10.1371/journal.pgen.1003594 (PMC3688553; doi:10.1371/journal.pgen.1003594)
Supplement: Table S1 — List of detected eQTLs in tag-wise eQTL mapping. (XLS) [file pgen.1003594.s004.xls]

## Sheet: Sheet1
Table S1. Cis-regulated DeepSAGE tags detected in tag wise eQTL mapping on NTR-NESDA data
Only top SNP per tag is reported
PValue	SNPName	SNPChr	SNPChrPos	ProbeName	ProbeChr	ProbeCenterChrPos	CisTrans	SNPType	AlleleAssessed	OverallZScore	HGNCName	FDR
8.02044e-26	rs7153990	14	65377550	14_65401244	14	65401254	cis	G/A	A	10.5071	CHURC1-FNTB	0
1.58046e-24	rs313153	1	28471443	1_28476060	1	28476070	cis	T/C	C	10.2221	PTAFR	0
2.00324e-24	rs7577	18	72188347	18_72188007	18	72188017	cis	T/C	C	10.1991	CNDP2	0
3.26719e-22	rs38043	5	96336791	5_96255099	5	96255109	cis	A/G	A	9.69194	ERAP2	0
4.92517e-22	rs1882846	14	105717448	14_105717117	14	105717127	cis	G/C	C	9.64985	BTBD6	0
2.00433e-21	rs8025258	15	45987554	15_45995310	15	45995320	cis	A/C	A	-9.50482	None:15_45995310	0
2.96383e-21	rs4822220	22	43290583	22_43266483	22	43266493	cis	C/T	C	9.46401	PACSIN2	0
1.36025e-20	rs5770594	22	50018497	22_50049861	22	50049871	cis	A/G	G	-9.30342	C22orf34	0
1.97283e-20	rs4849294	2	114619997	2_114715509	2	114715519	cis	T/C	C	9.26392	ACTR3	0
2.37007e-20	rs17703416	2	65480620	2_65497236	2	65497246	cis	A/G	G	-9.24426	ACTR2	0
2.84621e-20	rs2070721	5	131825842	5_131818824	5	131818834	cis	T/G	G	9.22466	IRF1	0
8.376e-20	rs17658705	1	150678071	1_150697294	1	150697304	cis	G/T	T	-9.10833	None:1_150697294	0
1.68871e-19	rs5759421	22	23080858	22_23116312	22	23116322	cis	G/T	T	9.03194	None:22_23116312	0
5.56458e-19	rs7806458	7	150476888	7_150488432	7	150488442	cis	A/G	G	8.9004	TMEM176B	0
5.56458e-19	rs10158326	1	109709032	1_109745621	1	109745631	cis	A/G	A	-8.9004	KIAA1324	0
1.27398e-18	rs1062492	7	2290685	7_2290509	7	2290519	cis	C/T	T	-8.80804	NUDT1	0
3.35412e-18	rs1872242	6	41195694	6_41176798	6	41176808	cis	C/T	T	8.69888	TREML3	0
4.60316e-18	rs12459634	19	36230174	19_36230393	19	36230403	cis	T/C	C	-8.66289	IGFLR1	0
4.60316e-18	rs4761234	12	69732105	12_69746937	12	69746947	cis	C/T	C	-8.66289	LYZ	0
1.00299e-17	rs737428	1	17429185	1_17393663	1	17393673	cis	A/G	A	-8.57373	None:1_17393663	0
1.16851e-17	rs11648378	16	2725011	16_2600169	16	2600179	cis	A/C	C	8.55604	PDPK1	0
1.58729e-17	rs1555447	6	3032465	6_3019252	6	3019262	cis	T/A	T	-8.52079	None:6_3019252	0
2.49214e-17	rs12889202	14	73493259	14_73686797	14	73686807	cis	G/C	C	-8.46826	PSEN1	0
2.89313e-17	rs6948928	7	128623097	7_128589814	7	128589824	cis	T/C	T	8.45084	IRF5	0
3.35765e-17	rs1045553	12	6747295	12_6747541	12	6747551	cis	A/G	G	8.43346	ACRBP	0
3.35765e-17	rs9204	12	121177778	12_121177766	12	121177776	cis	A/G	G	-8.43346	ACADS	0
3.35765e-17	rs6967748	7	45139163	7_45139889	7	45139899	cis	T/C	C	-8.43346	TBRG4	0
3.89557e-17	rs12578560	12	10160527	12_10138127	12	10138137	cis	G/T	T	8.41612	CLEC12A	0
6.05242e-17	rs311621	19	3198777	19_3209395	19	3209405	cis	A/G	G	8.36438	NCLN	0
6.05242e-17	rs730592	19	54864164	19_54865815	19	54865825	cis	C/T	C	8.36438	LAIR1	0
6.99003e-17	rs1048675	2	96993884	2_96937263	2	96937273	cis	A/G	G	8.34721	CIAO1	0
8.08424e-17	rs737428	1	17429185	1_17393486	1	17393496	cis	A/G	A	-8.33009	PADI2	0
9.33125e-17	rs4147660	9	124905629	9_124906440	9	124906450	cis	G/A	A	-8.31301	NDUFA8	0
1.07857e-16	rs10760117	9	123586737	9_123616250	9	123616260	cis	G/T	T	8.29597	RP11-27I1.2	0
1.43252e-16	rs1502000	16	55599570	16_55616974	16	55616984	cis	A/C	A	-8.26201	LPCAT2	0
1.43252e-16	rs10785884	10	82254490	10_82269974	10	82269984	cis	C/T	T	-8.26201	TSPAN14	0
3.32262e-16	rs11893260	2	16704689	2_16731506	2	16731516	cis	C/T	T	-8.16111	FAM49A	0
3.81167e-16	rs9509677	13	21963121	13_21946771	13	21946781	cis	G/A	A	-8.14443	AL136219.1	0
5.74528e-16	rs7806458	7	150476888	7_150488570	7	150488580	cis	A/G	G	8.09461	TMEM176B	0
6.58376e-16	rs4542783	19	8642160	19_8640264	19	8640274	cis	C/T	T	-8.07809	MYO1F	0
8.62454e-16	rs12460	15	101109818	15_101088098	15	101088108	cis	A/G	G	-8.04514	None:15_101088098	0
1.12674e-15	rs1062826	1	160968005	1_160966966	1	160966976	cis	G/C	C	8.01235	F11R	0
1.67375e-15	rs10781550	10	134814490	10_134832436	10	134832446	cis	C/T	T	7.96343	None:10_134832436	0
2.17739e-15	rs1060759	2	231030411	2_231030198	2	231030208	cis	G/A	A	-7.931	None:2_231030198	0
2.47651e-15	rs3856239	1	25891174	1_25895086	1	25895096	cis	A/G	A	-7.91483	LDLRAP1	0
2.82053e-15	rs10783232	12	48583491	12_48734015	12	48734025	cis	G/A	A	-7.8987	ZNF641	0
2.82053e-15	rs2071242	17	18154510	17_18177701	17	18177711	cis	T/C	C	-7.8987	TOP3A	0
2.82053e-15	rs2719235	8	56924349	8_56924040	8	56924050	cis	T/G	G	-7.8987	None:8_56924040	0
2.82053e-15	rs4535497	5	1107428	5_1050744	5	1050754	cis	A/C	C	7.8987	SLC12A7	0
2.82053e-15	rs12140722	1	213091573	1_213030045	1	213030055	cis	A/C	A	-7.8987	FLVCR1-AS1	0
2.82053e-15	rs323719	1	43270928	1_43273412	1	43273422	cis	G/A	A	7.8987	CCDC23	0
3.20638e-15	rs12434704	14	74412034	14_74428202	14	74428212	cis	T/C	C	-7.88261	COQ6	0
3.20638e-15	rs13160562	5	96111371	5_96110313	5	96110323	cis	G/A	A	-7.88261	ERAP1	0
4.71087e-15	rs2240752	19	3548313	19_3545869	19	3545879	cis	C/T	C	-7.83454	None:19_3545869	0
5.3499e-15	rs2284339	14	92340901	14_92335883	14	92335893	cis	A/G	G	-7.81858	FBLN5	0
5.3499e-15	rs2059717	2	219600316	2_219679823	2	219679833	cis	A/T	T	7.81858	CYP27A1	0
6.06445e-15	rs10110395	8	2121846	8_2093319	8	2093329	cis	T/C	C	7.80266	MYOM2	0
6.06445e-15	rs2733534	3	14188762	3_14196076	3	14196086	cis	C/G	G	-7.80266	None:3_14196076	0
8.83435e-15	rs2026	2	234380666	2_234380517	2	234380527	cis	C/T	T	7.75509	DGKD	0
1.00044e-14	rs10402601	19	36236909	19_36229828	19	36229838	cis	G/C	C	7.7393	None:19_36229828	0
1.00044e-14	rs560807	11	34468639	11_34493460	11	34493470	cis	T/A	A	7.7393	CAT	0
1.28005e-14	rs6700022	1	150670484	1_150697450	1	150697460	cis	G/T	G	-7.70782	None:1_150697450	0
1.63622e-14	rs1561285	2	85924384	2_85925301	2	85925311	cis	G/C	G	-7.67647	None:2_85925301	0
1.84778e-14	rs737428	1	17429185	1_17394804	1	17394814	cis	A/G	A	-7.66084	PADI2	0
2.35483e-14	rs677143	15	50650923	15_50663346	15	50663356	cis	C/T	T	7.62968	None:15_50663346	0
2.65741e-14	rs353467	5	176445698	5_176396521	5	176396531	cis	T/C	C	-7.61414	UIMC1	0
3.80182e-14	rs6515831	20	3851951	20_3854885	20	3854895	cis	C/T	C	-7.56773	None:20_3854885	0
4.27967e-14	rs682288	1	109723640	1_109749360	1	109749370	cis	C/T	C	-7.55232	KIAA1324	0
4.81644e-14	rs239935	6	167411788	6_167352456	6	167352466	cis	A/G	G	7.53694	RNASET2	0
4.81644e-14	rs2187958	1	175110955	1_175127043	1	175127053	cis	C/A	A	7.53694	KIAA0040	0
5.41928e-14	rs12784332	10	6471961	10_6469234	10	6469244	cis	C/T	T	-7.52159	PRKCQ	0
6.08684e-14	rs1049536	22	29904354	22_29904351	22	29904361	cis	G/A	A	-7.50627	THOC5	0
6.08684e-14	rs881803	16	15802334	16_15820058	16	15820068	cis	T/C	C	-7.50627	NDE1	0
6.84551e-14	rs3787016	19	1090803	19_1090103	19	1090113	cis	G/A	A	-7.49098	POLR2E	0
7.68524e-14	rs3851729	16	74485529	16_74486326	16	74486336	cis	C/T	T	-7.47572	GLG1	0
8.62602e-14	rs10088428	8	28909523	8_28909379	8	28909389	cis	C/T	T	-7.46049	HMBOX1	0
9.67977e-14	rs6058325	20	34388806	20_34214570	20	34214580	cis	G/A	A	-7.44529	CPNE1	0
9.67977e-14	rs6806112	3	48276077	3_48312373	3	48312383	cis	A/T	T	7.44529	ZNF589	0
1.08598e-13	rs4731541	7	128678236	7_128589255	7	128589265	cis	C/G	C	-7.43011	IRF5	0
1.3639e-13	rs4781685	16	15845100	16_15837489	16	15837499	cis	C/G	C	7.39986	None:16_15837489	0
1.52912e-13	rs17703416	2	65480620	2_65498333	2	65498343	cis	A/G	G	-7.38477	ACTR2	0
1.915e-13	rs7102327	11	63908720	11_63991791	11	63991801	cis	C/T	T	-7.35468	TRPT1	0
1.915e-13	rs7538067	1	3761772	1_3692496	1	3692506	cis	C/T	T	7.35468	RP1-286D6.2	0
2.14233e-13	rs10760117	9	123586737	9_123605668	9	123605678	cis	G/T	T	7.33968	RP11-27I1.2	0
2.39612e-13	rs5765271	22	45746826	22_45737781	22	45737791	cis	G/T	T	7.32471	FAM118A	0
2.99103e-13	rs11160343	14	97035651	14_97033330	14	97033340	cis	C/G	G	-7.29484	PAPOLA	0
2.99103e-13	rs2804935	10	50367977	10_50363108	10	50363118	cis	A/T	T	-7.29484	C10orf128	0
3.34315e-13	rs2290505	17	18137141	17_18148535	17	18148545	cis	G/A	A	-7.27995	FLII	0
3.34315e-13	rs2063644	3	58330942	3_58413523	3	58413533	cis	A/T	T	-7.27995	PDHB	0
3.34315e-13	rs13063927	3	170582888	3_170584095	3	170584105	cis	C/T	T	-7.27995	RPL22L1	0
3.73038e-13	rs10417056	19	5125446	19_5153593	19	5153603	cis	G/T	T	-7.26509	KDM4B	0
3.73038e-13	rs7027797	9	123771799	9_123939720	9	123939730	cis	T/C	C	-7.26509	CNTRL	0
3.73038e-13	rs7734383	5	73937854	5_73923330	5	73923340	cis	A/T	T	7.26509	ENC1	0
4.64159e-13	rs2324082	17	15868291	17_15879991	17	15880001	cis	G/A	A	7.23544	ZSWIM7	0
5.17587e-13	rs1883847	20	61528271	20_61576629	20	61576639	cis	C/T	T	7.22066	C20orf11	0
5.17587e-13	rs1669681	8	606117	8_590429	8	590439	cis	G/A	A	-7.22066	ERICH1	0
5.17587e-13	rs13141337	4	144713667	4_144792042	4	144792052	cis	G/A	A	7.22066	GYPE	0
5.17587e-13	rs478483	3	16362129	3_16365498	3	16365508	cis	T/G	G	7.22066	OXNAD1	0
6.43185e-13	rs4968720	17	62384877	17_62396990	17	62397000	cis	A/G	G	7.19118	None:17_62396990	0
6.43185e-13	rs1476413	1	11852300	1_11846765	1	11846775	cis	T/C	T	7.19118	MTHFR	0
7.97408e-13	rs774255	7	27018493	7_27139839	7	27139849	cis	T/C	C	7.1618	None:7_27139839	0
8.86949e-13	rs7910	19	59093464	19_59093325	19	59093335	cis	T/C	C	-7.14714	AC016629.2	0
8.86949e-13	rs7192056	16	28981511	16_28995177	16	28995187	cis	C/G	G	7.14714	SPNS1	0
1.09663e-12	rs4811100	20	49514013	20_49506561	20	49506571	cis	T/C	C	-7.11792	None:20_49506561	0
1.09663e-12	rs7216102	17	30259450	17_30380360	17	30380370	cis	A/G	G	-7.11792	LRRC37B	0
1.09663e-12	rs307651	9	33935073	9_33917307	9	33917317	cis	A/C	A	-7.11792	UBE2R2	0
1.09663e-12	rs1866140	2	85921353	2_85921573	2	85921583	cis	T/G	T	-7.11792	GNLY	0
1.21901e-12	rs1674159	19	5886732	19_5915579	19	5915589	cis	C/T	T	-7.10335	CAPS	0
1.21901e-12	rs137116	22	43011674	22_42907138	22	42907148	cis	T/C	C	7.10335	RRP7A	0
1.50313e-12	rs2281100	22	37967432	22_37966276	22	37966286	cis	G/A	G	7.07428	LGALS2	0
1.50313e-12	rs1935	10	64927823	10_64914411	10	64914421	cis	C/G	C	-7.07428	NRBF2	0
1.66983e-12	rs291356	1	235683640	1_235610778	1	235610788	cis	T/A	A	7.05978	B3GALNT2	0
1.66983e-12	rs2236074	1	28211384	1_28212956	1	28212966	cis	A/G	A	-7.05978	C1orf38	0
2.05353e-12	rs455485	19	6939699	19_6940365	19	6940375	cis	C/T	T	-7.03086	EMR1	0
2.05353e-12	rs2184833	1	150675483	1_150702933	1	150702943	cis	C/T	T	-7.03086	CTSS	0
2.27658e-12	rs10932765	2	219099484	2_219103874	2	219103884	cis	C/T	T	-7.01643	ARPC2	0
2.27658e-12	rs11585887	1	54687523	1_54683907	1	54683917	cis	A/T	T	-7.01643	MRPL37	0
2.52334e-12	rs676314	19	50865535	19_50837094	19	50837104	cis	A/G	G	-7.00204	NAPSB	0
2.52334e-12	rs2236483	21	46926054	21_46925760	21	46925770	cis	T/C	C	-7.00204	SLC19A1	0
2.52334e-12	rs841718	12	57492996	12_57489799	12	57489809	cis	A/G	G	-7.00204	STAT6	0
2.79628e-12	rs734138	16	2999218	16_2999726	16	2999736	cis	C/T	T	6.98766	FLYWCH1	0
2.79628e-12	rs263457	1	87240990	1_87208946	1	87208956	cis	C/G	G	-6.98766	SH3GLB1	0
3.43183e-12	rs3787051	19	36217957	19_36233468	19	36233478	cis	A/G	G	-6.95899	U2AF1L4	0
3.79534e-12	rs590787	1	25629943	1_25589013	1	25589023	cis	A/G	G	-6.94468	RP11-335G20.5	0
4.19652e-12	rs10190397	2	3516085	2_3502465	2	3502475	cis	T/C	C	-6.93041	ADI1	0
4.64574e-12	rs947227	13	24876070	13_24876169	13	24876179	cis	T/C	T	-6.91615	SPATA13	0
4.64574e-12	rs6692	13	111957869	13_111957863	13	111957873	cis	G/A	A	-6.91615	ARHGEF7	0
5.13477e-12	rs1225141	11	76553850	11_76733885	11	76733895	cis	G/T	T	6.90192	ACER3	0
5.67415e-12	rs10952935	7	76139395	7_76135121	7	76135131	cis	C/T	T	-6.88772	AC004980.12	0
5.67415e-12	rs6762	11	838722	11_840317	11	840327	cis	T/C	C	-6.88772	POLR2L	0
5.67415e-12	rs1338516	1	65514604	1_65514123	1	65514133	cis	G/A	A	-6.88772	None:1_65514123	0
6.92472e-12	rs10466917	12	109977464	12_109974279	12	109974289	cis	T/G	G	-6.85937	UBE3B	0
6.92472e-12	rs12566232	1	151839838	1_151846219	1	151846229	cis	A/C	C	-6.85937	THEM4	0
7.63691e-12	rs2742635	22	45682544	22_45691443	22	45691453	cis	C/T	C	-6.84524	UPK3A	0
7.63691e-12	rs1050783	6	6145692	6_6145369	6	6145379	cis	C/T	T	6.84524	F13A1	0
8.43247e-12	rs6721594	2	305203	2_218171	2	218181	cis	C/T	C	-6.83112	SH3YL1	0
9.29613e-12	rs1925730	1	228666410	1_228682031	1	228682041	cis	A/G	G	6.81703	RNF187	0
1.02605e-11	rs4683189	3	46274765	3_46307875	3	46307885	cis	A/G	G	6.80296	CCR3	0
1.1307e-11	rs3816257	17	78074446	17_78093418	17	78093428	cis	A/C	C	-6.78892	GAA	0
1.1307e-11	rs11672810	19	49943778	19_49949645	19	49949655	cis	G/A	A	-6.78892	PIH1D1	0
1.24578e-11	rs8645	21	46226566	21_46226782	21	46226792	cis	T/G	G	-6.7749	SUMO3	0
1.24578e-11	rs3759074	11	5257778	11_5274475	11	5274485	cis	G/A	A	6.7749	HBG2	0
1.24578e-11	rs10896384	11	68720011	11_68707669	11	68707679	cis	G/A	A	6.7749	IGHMBP2	0
1.24578e-11	rs17603570	1	169854113	1_169660646	1	169660656	cis	T/C	C	-6.7749	C1orf112	0
1.37232e-11	rs615283	18	22040495	18_22033464	18	22033474	cis	G/A	A	-6.7609	IMPACT	0
1.37232e-11	rs7485057	12	48578809	12_48733834	12	48733844	cis	C/T	T	-6.7609	ZNF641	0
1.37232e-11	rs11649126	16	15720247	16_15681846	16	15681856	cis	A/G	A	-6.7609	None:16_15681846	0
1.51141e-11	rs3760752	19	9471736	19_9523423	19	9523433	cis	T/C	C	-6.74692	ZNF266	0
1.51141e-11	rs7251336	19	42306326	19_42328314	19	42328324	cis	G/A	G	-6.74692	None:19_42328314	0
1.51141e-11	rs11042242	11	9270810	11_9302408	11	9302418	cis	C/T	T	-6.74692	TMEM41B	0
1.51141e-11	rs4944960	11	74559446	11_74554042	11	74554052	cis	C/G	C	6.74692	XRRA1	0
1.82976e-11	rs4296223	15	43645246	15_43650857	15	43650867	cis	C/T	C	6.71903	ZSCAN29	0
1.82976e-11	rs16833668	1	151918164	1_151846618	1	151846628	cis	C/A	A	6.71903	THEM4	0
1.82976e-11	rs10800805	1	201959738	1_201974855	1	201974865	cis	G/A	G	-6.71903	RNPEP	0
2.01406e-11	rs10424211	19	865818	19_863396	19	863406	cis	G/C	C	6.70512	CFD	0
2.21348e-11	rs4808934	19	19370917	19_19390023	19	19390033	cis	C/T	T	-6.69123	SUGP1	0
2.21348e-11	rs17655	13	103528002	13_103527939	13	103527949	cis	G/C	C	-6.69123	ERCC5	0
2.21348e-11	rs420536	3	50580658	3_50685479	3	50685489	cis	C/A	A	6.69123	MAPKAPK3	0
2.4355e-11	rs13269737	8	142201402	8_142203396	8	142203406	cis	T/G	G	-6.67736	DENND3	0
2.67564e-11	rs10171929	2	197057986	2_196999757	2	196999767	cis	C/G	G	-6.66351	STK17B	0
3.22747e-11	rs9933061	16	87749634	16_87764694	16	87764704	cis	C/A	A	6.63588	KLHDC4	0
3.22747e-11	rs971317	1	207476040	1_207532936	1	207532946	cis	T/G	G	-6.63588	CD55	0
3.54371e-11	rs9576156	13	37620397	13_37595685	13	37595695	cis	C/T	T	-6.6221	FAM48A	0
3.54371e-11	rs2306633	16	89355278	16_89366014	16	89366024	cis	G/A	A	-6.6221	ANKRD11	0
3.89021e-11	rs881803	16	15802334	16_15826500	16	15826510	cis	T/C	C	6.60834	None:16_15826500	0
3.89021e-11	rs35613536	7	76143625	7_76071217	7	76071227	cis	A/G	A	6.60834	ZP3	0
3.89021e-11	rs2085727	10	47582518	10_47652298	10	47652308	cis	A/G	G	6.60834	None:10_47652298	0
4.26979e-11	rs9467772	6	26496578	6_26476768	6	26476778	cis	A/T	T	-6.5946	BTN2A1	0
4.67924e-11	rs6067394	20	48913503	20_48903559	20	48903569	cis	C/T	T	-6.58088	None:20_48903559	0
4.67924e-11	rs2071002	6	3000303	6_3019963	6	3019973	cis	A/C	C	-6.58088	NQO2	0
5.1339e-11	rs1061115	10	100177049	10_100176238	10	100176248	cis	G/A	A	-6.56718	HPS1	0
5.1339e-11	rs250430	5	139941228	5_139955333	5	139955343	cis	G/A	A	6.56718	APBB3	0
5.62416e-11	rs2382713	9	137799385	9_137800183	9	137800193	cis	C/T	C	-6.5535	FCN1	0
5.62416e-11	rs13160653	5	64827281	5_64813633	5	64813643	cis	G/T	G	6.5535	CENPK	0
6.74592e-11	rs8075784	17	75663276	17_75676739	17	75676749	cis	T/C	C	-6.52621	None:17_75676739	0
7.39595e-11	rs11539782	15	52840809	15_52843431	15	52843441	cis	A/G	G	-6.51259	ARPP19	0
8.84967e-11	rs710194	22	42392560	22_42479251	22	42479261	cis	G/C	C	-6.48542	C22orf32	0
9.68423e-11	rs11979458	7	134758289	7_134850935	7	134850945	cis	T/C	T	6.47186	None:7_134850935	0
1.05956e-10	rs1678866	19	5891746	19_5916133	19	5916143	cis	C/G	G	6.45833	CAPS	0
1.05956e-10	rs7275830	21	43987958	21_43991505	21	43991515	cis	T/C	C	-6.45833	SLC37A1	0
1.05956e-10	rs9675211	17	42113807	17_42153368	17	42153378	cis	T/C	C	-6.45833	G6PC3	0
1.05956e-10	rs10956272	8	126956711	8_126957476	8	126957486	cis	A/G	A	6.45833	RP11-622O11.2	0
1.05956e-10	rs2044474	2	85758790	2_85809079	2	85809089	cis	A/G	A	6.45833	None:2_85809079	0
1.05956e-10	rs1859716	2	102573478	2_102605346	2	102605356	cis	G/A	G	6.45833	None:2_102605346	0
1.05956e-10	rs3931841	2	121041314	2_121052247	2	121052257	cis	A/G	A	-6.45833	RALB	0
1.05956e-10	rs2296374	1	156287403	1_156262886	1	156262896	cis	C/T	T	6.45833	C1orf85	0
1.266e-10	rs4930155	11	64117284	11_64124974	11	64124984	cis	G/A	G	-6.43132	CCDC88B	0
1.38258e-10	rs9379830	6	26173767	6_26171481	6	26171491	cis	C/T	C	-6.41784	HIST1H2BD	0
1.5116e-10	rs224234	16	3291970	16_3287788	16	3287798	cis	A/C	C	-6.40438	None:16_3287788	0
1.6502e-10	rs103294	19	54797848	19_54799858	19	54799868	cis	C/T	T	-6.39094	None:19_54799858	0
1.6502e-10	rs12812860	12	69746671	12_69746057	12	69746067	cis	C/T	C	-6.39094	None:12_69746057	0
1.6502e-10	rs10468608	17	21186360	17_21188264	17	21188274	cis	T/C	T	6.39094	MAP2K3	0
1.8012e-10	rs1522876	17	72567396	17_72603264	17	72603274	cis	C/G	G	6.37753	None:17_72603264	0
1.8012e-10	rs10424211	19	865818	19_860677	19	860687	cis	G/C	C	6.37753	CFD	0
1.8012e-10	rs11670534	19	47003906	19_46999726	19	46999736	cis	C/T	T	6.37753	AC011484.1	0
1.8012e-10	rs11718493	3	126247848	3_126262097	3	126262107	cis	T/C	C	-6.37753	CHST13	0
1.96566e-10	rs6151429	22	51063477	22_51063530	22	51063540	cis	T/C	C	-6.36413	ARSA	0
1.96566e-10	rs2465265	7	27071476	7_27139822	7	27139832	cis	T/C	C	6.36413	HOXA2	0
1.96566e-10	rs12697	4	99993376	4_99993374	4	99993384	cis	A/G	G	-6.36413	ADH5	0
1.96566e-10	rs3796818	4	10097976	4_10076848	4	10076858	cis	C/T	T	-6.36413	WDR1	0
2.14477e-10	rs7971637	12	6643329	12_6647437	12	6647447	cis	C/T	T	-6.35075	None:12_6647437	0
2.14477e-10	rs9223	2	101609827	2_101635903	2	101635913	cis	C/T	T	-6.35075	RPL31	0
2.33978e-10	rs381451	19	6940710	19_6941566	19	6941576	cis	A/C	C	-6.33739	EMR1	0
2.33978e-10	rs12485160	22	42907619	22_42910697	22	42910707	cis	T/C	C	-6.33739	RRP7A	0
2.33978e-10	rs2901218	10	121692908	10_121701146	10	121701156	cis	A/C	C	-6.33739	SEC23IP	0
2.33978e-10	rs9450333	6	86519755	6_86386734	6	86386744	cis	C/T	C	-6.33739	SNHG5	0
2.54878e-10	rs13960	19	3762698	19_3767494	19	3767504	cis	T/C	C	-6.32404	MRPL54	0
2.54878e-10	rs805553	20	37104072	20_37049315	20	37049325	cis	A/G	G	6.32404	RP4-564F22.2	0
2.54878e-10	rs379707	5	39119723	5_39122482	5	39122492	cis	A/C	C	6.32404	FYB	0
2.54878e-10	rs258242	5	102167708	5_102365206	5	102365216	cis	C/T	T	6.32404	PAM	0
2.77956e-10	rs10431763	15	60731071	15_60713695	15	60713705	cis	C/G	C	6.31072	NARG2	0
3.02679e-10	rs8105340	19	45367777	19_45382065	19	45382075	cis	T/C	C	6.29742	PVRL2	0
3.02679e-10	rs17833890	17	1446091	17_1437423	17	1437433	cis	C/G	G	6.29742	PITPNA	0
3.02679e-10	rs223489	4	103680984	4_103674947	4	103674957	cis	A/G	G	-6.29742	MANBA	0
3.29971e-10	rs4275	22	26921725	22_26917998	22	26918008	cis	A/G	G	6.28413	None:22_26917998	0
3.29971e-10	rs1080421	7	134841239	7_134856330	7	134856340	cis	G/A	G	-6.28413	None:7_134856330	0
3.29971e-10	rs2076609	1	17422226	1_17393646	1	17393656	cis	C/T	C	-6.28413	PADI2	0
3.59198e-10	rs10870166	9	139316916	9_139258447	9	139258457	cis	C/G	C	-6.27086	CARD9	0
3.90947e-10	rs9321715	6	139691071	6_139693822	6	139693832	cis	A/G	G	-6.25762	CITED2	0
3.90947e-10	rs6442590	3	16286797	3_16357488	3	16357498	cis	C/T	T	-6.25762	RFTN1	0
3.90947e-10	rs2295281	1	12059412	1_12073276	1	12073286	cis	T/C	T	-6.25762	MFN2	0
4.25975e-10	rs373158	2	225920907	2_225878952	2	225878962	cis	G/A	A	-6.24439	DOCK10	0
4.63467e-10	rs17300176	5	42925465	5_43000871	5	43000881	cis	A/G	A	-6.23117	None:5_43000871	0
5.04174e-10	rs826305	19	37443625	19_37495877	19	37495887	cis	G/T	T	-6.21798	None:19_37495877	0
5.04174e-10	rs743837	22	38085523	22_38087712	22	38087722	cis	A/G	A	6.21798	NOL12	0
5.04174e-10	rs10828314	10	22834967	10_22826085	10	22826095	cis	T/C	C	-6.21798	PIP4K2A	0
5.47665e-10	rs4924410	15	40339494	15_40328025	15	40328035	cis	C/A	A	6.20481	SRP14	0
5.47665e-10	rs3823158	6	26463271	6_26378126	6	26378136	cis	T/A	A	-6.20481	BTN3A2	0
5.47665e-10	rs4070554	2	103074493	2_103068963	2	103068973	cis	G/A	A	-6.20481	IL18RAP	0
6.47545e-10	rs3742415	14	101587111	14_101586885	14	101586895	cis	G/A	A	-6.17851	None:14_101586885	0
6.47545e-10	rs2274508	9	132596071	9_132590012	9	132590022	cis	C/T	T	-6.17851	C9orf78	0
6.47545e-10	rs6542180	2	114653871	2_114715473	2	114715483	cis	T/A	A	6.17851	ACTR3	0
7.03941e-10	rs10202823	2	172780132	2_172606148	2	172606158	cis	T/C	C	-6.16539	None:2_172606148	0
7.64154e-10	rs10999987	10	73520391	10_73521356	10	73521366	cis	C/T	T	-6.15229	C10orf54	0
8.30426e-10	rs4781685	16	15845100	16_15821432	16	15821442	cis	C/G	C	-6.1392	None:16_15821432	0
8.30426e-10	rs7856656	9	37421065	9_37436703	9	37436713	cis	C/T	T	6.1392	GRHPR	0
9.01158e-10	rs17495838	11	66196265	11_66263157	11	66263167	cis	T/C	C	-6.12613	DPP3	0
9.01158e-10	rs17243470	15	79172766	15_79214204	15	79214214	cis	T/G	G	-6.12613	CTSH	0
9.77754e-10	rs791220	9	88948688	9_88913080	9	88913090	cis	T/C	C	-6.11308	ZCCHC6	0
9.77754e-10	rs2985	6	34845648	6_34845642	6	34845652	cis	T/C	C	-6.11308	TAF11	0
9.77754e-10	rs2296374	1	156287403	1_156213648	1	156213658	cis	C/T	T	6.11308	PAQR6	0
1.06068e-09	rs7152153	14	77195955	14_77249137	14	77249147	cis	A/G	G	6.10005	VASH1	0
1.06068e-09	rs2942194	8	23423669	8_23428951	8	23428961	cis	A/G	G	-6.10005	None:8_23428951	0
1.06068e-09	rs8180920	8	125587871	8_125565290	8	125565300	cis	C/G	G	6.10005	MTSS1	0
1.06068e-09	rs1055518	10	73507645	10_73507710	10	73507720	cis	T/C	C	6.10005	C10orf54	0
1.06068e-09	rs2588873	2	178040870	2_178085806	2	178085816	cis	C/T	T	-6.10005	HNRNPA3	0
1.15046e-09	rs13377939	12	9878089	12_9850057	12	9850067	cis	G/T	T	-6.08703	None:12_9850057	0
1.24763e-09	rs5760036	22	21045651	22_21246886	22	21246896	cis	C/T	T	-6.07403	None:22_21246886	0
1.24763e-09	rs4113953	12	40767990	12_40762537	12	40762547	cis	C/G	G	-6.07403	LRRK2	0
1.24763e-09	rs9654588	6	36363923	6_36570360	6	36570370	cis	A/C	C	-6.07403	None:6_36570360	0
1.35278e-09	rs10264390	7	50475321	7_50471792	7	50471802	cis	T/C	C	-6.06105	None:7_50471792	0
1.46655e-09	rs4931423	12	31228738	12_31257476	12	31257486	cis	G/A	A	-6.04809	DDX11	0
1.46655e-09	rs7098889	10	51544475	10_51491243	10	51491253	cis	T/C	C	-6.04809	TIMM23B	0
1.58963e-09	rs10247016	7	150026169	7_150070805	7	150070815	cis	C/G	G	-6.03514	ZNF775	0
1.58963e-09	rs1044013	1	154243115	1_154243193	1	154243203	cis	C/T	C	6.03514	UBAP2L	0
1.72062e-09	rs2745364	6	163914511	6_163997676	6	163997686	cis	T/C	C	-6.02221	QKI	0
1.86441e-09	rs4076891	14	101036824	14_101003523	14	101003533	cis	G/A	G	-6.0093	BEGAIN	0
1.86441e-09	rs12102486	16	69464474	16_69497198	16	69497208	cis	T/C	T	-6.0093	None:16_69497198	0
1.86441e-09	rs1555394	1	233060511	1_233114407	1	233114417	cis	T/C	C	6.0093	NTPCR	0
2.01988e-09	rs17573709	4	47955758	4_47849515	4	47849525	cis	T/C	C	5.9964	NFXL1	0
2.01988e-09	rs2688488	3	195519857	3_195442416	3	195442426	cis	C/T	C	-5.9964	AC069513.3	0
2.18527e-09	rs4761233	12	69722880	12_69747886	12	69747896	cis	C/T	C	-5.98352	LYZ	0
2.18527e-09	rs11988034	8	133717649	8_133582749	8	133582759	cis	T/C	T	-5.98352	None:8_133582749	0
2.18527e-09	rs222462	6	52888053	6_52963061	6	52963071	cis	A/G	G	-5.98352	FBXO9	0
2.18527e-09	rs13016963	2	202162811	2_202151250	2	202151260	cis	A/G	A	-5.98352	CASP8	0
2.36383e-09	rs2079866	12	6563848	12_6571444	12	6571454	cis	C/G	G	5.97066	TAPBPL	0
2.36383e-09	rs1018945	7	75255748	7_75162987	7	75162997	cis	C/G	C	-5.97066	HIP1	0
2.36383e-09	rs3776369	5	142383109	5_142326403	5	142326413	cis	G/A	A	5.97066	ARHGAP26	0
2.55656e-09	rs13296664	9	120446696	9_120479403	9	120479413	cis	C/T	T	-5.95781	None:9_120479403	0
2.76795e-09	rs506043	16	85737267	16_85741245	16	85741255	cis	C/T	T	-5.94498	C16orf74	0
2.76795e-09	rs2942194	8	23423669	8_23428968	8	23428978	cis	A/G	G	-5.94498	SLC25A37	0
2.76795e-09	rs4927939	3	128983459	3_129033846	3	129033856	cis	T/C	C	-5.94498	None:3_129033846	0
2.99267e-09	rs6969285	7	27997214	7_28004949	7	28004959	cis	G/C	C	-5.93216	JAZF1	0
3.23511e-09	rs560807	11	34468639	11_34493313	11	34493323	cis	T/A	A	5.91937	CAT	0
3.23511e-09	rs9672544	15	34495602	15_34434031	15	34434041	cis	A/T	T	-5.91937	C15orf29	0
3.23511e-09	rs2741919	16	3292896	16_3287293	16	3287303	cis	C/T	C	-5.91937	None:16_3287293	0
3.49664e-09	rs7181973	15	99910749	15_99926427	15	99926437	cis	C/T	T	-5.90658	LRRC28	0
3.49664e-09	rs2039153	1	68735899	1_68564278	1	68564288	cis	A/G	G	5.90658	WLS	0
3.77414e-09	rs11192018	10	106110094	10_106111195	10	106111205	cis	G/A	A	5.89382	None:10_106111195	0
3.77414e-09	rs1529505	5	76114963	5_76130797	5	76130807	cis	T/C	C	5.89382	F2RL1	0
3.77414e-09	rs3822263	4	6697673	4_6698862	4	6698872	cis	C/T	T	-5.89382	S100P	0
4.07795e-09	rs411012	5	150614895	5_150652257	5	150652267	cis	A/G	A	-5.88107	None:5_150652257	0
4.07795e-09	rs11153075	6	108026008	6_108026212	6	108026222	cis	C/T	C	-5.88107	SCML4	0
4.40552e-09	rs103294	19	54797848	19_54802018	19	54802028	cis	C/T	T	-5.86834	LILRA3	0
4.40552e-09	rs6493552	15	52595612	15_52839510	15	52839520	cis	C/A	A	-5.86834	ARPP19	0
4.40552e-09	rs4880363	10	134077594	10_134021080	10	134021090	cis	C/T	T	5.86834	STK32C	0
4.75291e-09	rs4531856	19	18388383	19_18367928	19	18367938	cis	T/C	C	5.85562	KIAA1683	0
4.75291e-09	rs3790113	16	56384720	16_56395723	16	56395733	cis	T/C	C	5.85562	AMFR	0
4.75291e-09	rs2695343	2	219255423	2_219261417	2	219261427	cis	G/A	A	-5.85562	SLC11A1	0
5.13306e-09	rs3752240	19	1051214	19_1065035	19	1065045	cis	A/G	G	-5.84292	ABCA7	0
5.13306e-09	rs10475585	5	156915088	5_156904621	5	156904631	cis	T/C	C	-5.84292	ADAM19	0
5.13306e-09	rs17791808	6	114242419	6_114262098	6	114262108	cis	T/C	C	5.84292	HDAC2	0
5.13306e-09	rs2294758	6	133045812	6_133064701	6	133064711	cis	G/A	A	-5.84292	None:6_133064701	0
5.5361e-09	rs954148	10	99123006	10_99116558	10	99116568	cis	T/C	C	5.83023	RRP12	0
5.977e-09	rs4725936	7	150438089	7_150440775	7	150440785	cis	T/C	C	-5.81756	GIMAP5	0
6.44429e-09	rs2160664	14	77542494	14_77540712	14	77540722	cis	G/A	A	-5.80491	RP11-7F17.3	0
6.44429e-09	rs8176199	17	41230524	17_41292214	17	41292224	cis	T/G	G	-5.80491	NBR2	0
6.94703e-09	rs12223732	11	16780116	11_16778555	11	16778565	cis	T/C	C	-5.79227	C11orf58	0
6.94703e-09	rs1530903	8	614111	8_583377	8	583387	cis	G/C	C	-5.79227	ERICH1	0
6.94703e-09	rs2381507	2	144467759	2_144461545	2	144461555	cis	C/G	C	5.79227	ARHGAP15	0
7.48784e-09	rs4502283	17	80044726	17_80059490	17	80059500	cis	G/A	A	-5.77964	CCDC57	0
7.48784e-09	rs2281100	22	37967432	22_37965085	22	37965095	cis	G/A	G	5.77964	CDC42EP1	0
7.48784e-09	rs7350860	16	88769409	16_88753552	16	88753562	cis	C/T	T	-5.77964	None:16_88753552	0
7.48784e-09	rs11714529	3	9884834	3_9824727	3	9824737	cis	C/G	G	5.77964	OGG1	0
8.06951e-09	rs2236483	21	46926054	21_46924481	21	46924491	cis	T/C	C	-5.76704	SLC19A1	0
8.69501e-09	rs2871647	17	76137477	17_76137047	17	76137057	cis	T/G	G	5.75444	TMC8	0
8.69501e-09	rs3745202	19	40901011	19_40946829	19	40946839	cis	G/C	C	-5.75444	SERTAD3	0
8.69501e-09	rs13023145	2	71298486	2_71305586	2	71305596	cis	T/C	C	-5.75444	NAGK	0
9.36754e-09	rs6844466	4	37860967	4_37863374	4	37863384	cis	C/T	T	-5.74187	PGM2	0
9.36754e-09	rs10931515	2	192575111	2_192559142	2	192559152	cis	C/G	G	-5.74187	None:2_192559142	0
9.36754e-09	rs1581997	1	157536024	1_157324227	1	157324237	cis	C/T	T	5.74187	None:1_157324227	0
1.00905e-08	rs11236839	11	76369913	11_76374196	11	76374206	cis	G/A	A	-5.7293	AP001189.4	0
1.00905e-08	rs2189338	17	5326341	17_5288913	17	5288923	cis	C/T	T	5.7293	RABEP1	0
1.00905e-08	rs670573	7	43906513	7_43906496	7	43906506	cis	A/G	G	-5.7293	MRPS24	0
1.00905e-08	rs6945478	7	150425351	7_150421268	7	150421278	cis	G/T	T	-5.7293	GIMAP5	0
1.00905e-08	rs271235	5	53075102	5_53179807	5	53179817	cis	T/A	A	-5.7293	ARL15	0
1.00905e-08	rs1004736	5	150612849	5_150648420	5	150648430	cis	T/G	G	5.7293	GM2A	0
1.00905e-08	rs12146041	1	175102161	1_175145868	1	175145878	cis	G/A	A	5.7293	KIAA0040	0
1.08677e-08	rs11882587	19	4352959	19_4445144	19	4445154	cis	A/G	A	5.71676	UBXN6	0
1.08677e-08	rs5753149	22	30843713	22_30862492	22	30862502	cis	G/A	A	5.71676	MTMR3	0
1.08677e-08	rs11835594	12	9871724	12_9847642	12	9847652	cis	C/G	G	5.71676	CLEC2D	0
1.08677e-08	rs2720196	14	102369625	14_102378887	14	102378897	cis	T/C	C	-5.71676	PPP2R5C	0
1.08677e-08	rs12987998	2	242917734	2_242910141	2	242910151	cis	A/G	A	-5.71676	AC131097.3	0
1.16891e-08	rs1569857	22	41540934	22_41575819	22	41575829	cis	C/G	G	5.70422	EP300	0
1.16891e-08	rs10850089	12	113323067	12_113336616	12	113336626	cis	C/T	T	5.70422	RPH3A	0
1.16891e-08	rs1552890	1	111418523	1_111444611	1	111444621	cis	A/G	A	-5.70422	None:1_111444611	0
1.25854e-08	rs10412915	19	55494740	19_55562323	19	55562333	cis	T/C	C	5.69171	None:19_55562323	0
1.25854e-08	rs4921847	8	17945990	8_17891644	8	17891654	cis	T/G	G	5.69171	None:8_17891644	0
1.25854e-08	rs2367288	4	74714098	4_74719078	4	74719088	cis	A/G	G	5.69171	PF4V1	0
1.35326e-08	rs1006938	19	49974386	19_49974244	19	49974254	cis	A/C	A	-5.6792	ALDH16A1	0
1.35326e-08	rs2839129	21	47590975	21_47588468	21	47588478	cis	T/C	C	-5.6792	C21orf56	0
1.35326e-08	rs7399637	13	114527772	13_114545700	13	114545710	cis	A/G	A	5.6792	None:13_114545700	0
1.35326e-08	rs12912276	15	68481582	15_68499775	15	68499785	cis	T/A	A	-5.6792	CLN6	0
1.56574e-08	rs732523	12	47600843	12_47603111	12	47603121	cis	C/T	T	5.65424	RP11-493L12.2	0
1.68477e-08	rs3800993	7	141801007	7_141923179	7	141923189	cis	C/T	T	5.64179	None:7_141923179	0
1.68477e-08	rs3822263	4	6697673	4_6698785	4	6698795	cis	C/T	T	-5.64179	None:4_6698785	0
1.68477e-08	rs7577293	2	85935282	2_85924685	2	85924695	cis	C/T	T	5.64179	None:2_85924685	0
1.81047e-08	rs12693557	2	190590937	2_190635304	2	190635314	cis	G/A	G	5.62934	ORMDL1	0
1.81047e-08	rs7573529	2	202010626	2_202006160	2	202006170	cis	C/T	T	-5.62934	CFLAR	0
1.94526e-08	rs10843390	12	29496991	12_29430409	12	29430419	cis	C/T	T	5.61691	None:12_29430409	0
1.94526e-08	rs4296866	6	86279737	6_86386822	6	86386832	cis	C/T	T	5.61691	None:6_86386822	0
1.94526e-08	rs2235914	1	17424845	1_17393503	1	17393513	cis	C/T	C	-5.61691	None:1_17393503	0
2.08978e-08	rs6003980	22	24283516	22_24313615	22	24313625	cis	A/G	A	-5.6045	DDT	0
2.08978e-08	rs1043606	22	42981678	22_42966500	22	42966510	cis	T/C	C	-5.6045	RRP7B	0
2.08978e-08	rs11983987	7	75657850	7_75616023	7	75616033	cis	A/G	G	-5.6045	POR	0
2.08978e-08	rs10216974	8	133737085	8_133584698	8	133584708	cis	A/G	A	-5.6045	LRRC6	0
2.08978e-08	rs13106878	4	120146383	4_120216612	4	120216622	cis	T/A	A	5.6045	USP53	0
2.08978e-08	rs3770109	2	182388628	2_182403257	2	182403267	cis	A/G	G	-5.6045	None:2_182403257	0
2.24469e-08	rs3761180	20	48894872	20_48901991	20	48902001	cis	T/C	T	5.5921	None:20_48901991	0
2.41072e-08	rs2743403	20	43988380	20_43996021	20	43996031	cis	G/A	A	-5.57971	SYS1-DBNDD2	0
2.41072e-08	rs3829545	16	82206150	16_82181847	16	82181857	cis	A/G	G	5.57971	MPHOSPH6	0
2.41072e-08	rs4129535	8	87524094	8_87480775	8	87480785	cis	G/T	T	5.57971	FAM82B	0
2.41072e-08	rs4858767	3	20166937	3_20190468	3	20190478	cis	G/C	G	5.57971	KAT2B	0
2.58865e-08	rs738787	22	24070416	22_23981023	22	23981033	cis	C/T	T	-5.56734	AP000347.4	0
2.58865e-08	rs763127	22	50006078	22_50027968	22	50027978	cis	T/C	C	-5.56734	C22orf34	0
2.58865e-08	rs10783232	12	48583491	12_48736507	12	48736517	cis	G/A	A	-5.56734	ZNF641	0
2.58865e-08	rs941507	14	24759319	14_24736950	14	24736960	cis	C/G	C	-5.56734	RABGGTA	0
2.58865e-08	rs12442778	15	90360038	15_90328325	15	90328335	cis	A/G	G	-5.56734	ANPEP	0
2.58865e-08	rs10856839	4	38777236	4_38774138	4	38774148	cis	T/G	G	-5.56734	TLR10	0
2.7793e-08	rs3803688	16	89934886	16_89804078	16	89804088	cis	A/G	G	-5.55498	FANCA	0
2.7793e-08	rs13160562	5	96111371	5_96111898	5	96111908	cis	G/A	A	5.55498	ERAP1	0
2.98013e-08	rs898097	17	80904310	17_80900917	17	80900927	cis	T/C	C	5.54264	TBCD	0
2.98013e-08	rs7283850	21	34789549	21_34804927	21	34804937	cis	C/T	T	5.54264	TMEM50B	0
2.98013e-08	rs33550	5	112319041	5_112320272	5	112320282	cis	T/C	T	5.54264	DCP2	0
3.19866e-08	rs2249431	20	1533205	20_1543148	20	1543158	cis	C/T	C	5.53031	None:20_1543148	0
3.19866e-08	rs11702494	21	46876306	21_46932442	21	46932452	cis	G/A	A	-5.53031	COL18A1	0
3.19866e-08	rs2072142	16	72132713	16_72094593	16	72094603	cis	C/T	T	-5.53031	HP	0
3.19866e-08	rs10248390	7	45110951	7_45139906	7	45139916	cis	C/A	A	-5.53031	None:7_45139906	0
3.4327e-08	rs1050671	19	48885918	19_48885906	19	48885916	cis	C/T	T	-5.518	None:19_48885906	0
3.4327e-08	rs3793537	9	35687556	9_35685082	9	35685092	cis	G/C	C	-5.518	TPM2	0
3.4327e-08	rs2234246	6	41243740	6_41243742	6	41243752	cis	T/C	C	-5.518	TREM1	0
3.4327e-08	rs638825	1	111742714	1_111785905	1	111785915	cis	C/A	A	5.518	CHI3L2	0
3.67913e-08	rs6502015	17	80888164	17_80901772	17	80901782	cis	A/G	G	-5.5057	B3GNTL1	0
3.67913e-08	rs4809152	19	21781974	19_21755314	19	21755324	cis	G/T	T	-5.5057	AC123912.1	0
3.67913e-08	rs841718	12	57492996	12_57489358	12	57489368	cis	A/G	G	5.5057	STAT6	0
3.67913e-08	rs35635	16	23693770	16_23680865	16	23680875	cis	T/G	G	5.5057	DCTN5	0
3.67913e-08	rs2071863	6	36107172	6_36107162	6	36107172	cis	A/G	A	-5.5057	MAPK13	0
3.94268e-08	rs992036	22	22703958	22_22757334	22	22757344	cis	C/G	G	-5.49341	None:22_22757334	0
3.94268e-08	rs4872049	8	22931779	8_22977204	8	22977214	cis	C/T	C	-5.49341	TNFRSF10C	0
4.53093e-08	rs3744051	17	74558010	17_74560654	17	74560664	cis	T/A	A	5.46888	None:17_74560654	0.00026178
4.53093e-08	rs4762041	12	51715681	12_51716588	12	51716598	cis	T/G	G	-5.46888	BIN2	0.00026178
4.53093e-08	rs344368	16	1976867	16_1839128	16	1839138	cis	C/T	T	-5.46888	NUBP2	0.00026178
4.85338e-08	rs1319763	17	39991790	17_39981473	17	39981483	cis	T/C	C	5.45663	NT5C3L	0.000260417
4.85338e-08	rs6476454	9	34580894	9_34650230	9	34650240	cis	G/A	G	-5.45663	RP11-195F19.29	0.000260417
5.20387e-08	rs1951519	14	100792482	14_100800868	14	100800878	cis	A/C	C	5.4444	WARS	0.00025974
5.57259e-08	rs10150088	14	92503576	14_92525760	14	92525770	cis	T/C	C	-5.43218	ATXN3	0.000257069
5.57259e-08	rs7497289	15	40333657	15_40325704	15	40325714	cis	G/A	A	5.43218	None:15_40325704	0.000257069
5.57259e-08	rs1046355	7	150440043	7_150448259	7	150448269	cis	C/T	T	-5.43218	RP5-1051J4.4	0.000257069
5.57259e-08	rs1494555	5	35871190	5_35884581	5	35884591	cis	A/G	G	-5.43218	None:5_35884581	0.000257069
5.96657e-08	rs7202427	16	89802396	16_89801845	16	89801855	cis	G/T	T	-5.41998	None:16_89801845	0.000254453
5.96657e-08	rs2539374	7	76747762	7_76808543	7	76808553	cis	A/G	G	5.41998	None:7_76808543	0.000254453
5.96657e-08	rs6771728	3	156263097	3_156259124	3	156259134	cis	A/G	G	-5.41998	SSR3	0.000254453
5.96657e-08	rs674114	1	20989672	1_20977977	1	20977987	cis	G/A	A	-5.41998	PINK1	0.000254453
6.38749e-08	rs13226025	7	28748869	7_28773758	7	28773768	cis	T/A	A	-5.40778	CREB5	0.000253807
6.82949e-08	rs1678993	15	42614876	15_42645748	15	42645758	cis	G/A	A	-5.39561	CAPN3	0.000250627
6.82949e-08	rs4889444	16	81974754	16_81991857	16	81991867	cis	C/T	T	-5.39561	PLCG2	0.000250627
6.82949e-08	rs6979910	7	99940630	7_99965099	7	99965109	cis	A/C	C	5.39561	PILRB	0.000250627
6.82949e-08	rs7702161	5	153790949	5_153800472	5	153800482	cis	A/G	G	-5.39561	CTB-157D17.1	0.000250627
6.82949e-08	rs4688758	3	50028385	3_50114582	3	50114592	cis	G/A	A	-5.39561	RBM6	0.000250627
7.30919e-08	rs1107143	16	15686581	16_15827022	16	15827032	cis	C/T	T	5.38344	None:16_15827022	0.000248756
7.30919e-08	rs758391	17	45017241	17_45044276	17	45044286	cis	G/A	A	5.38344	GOSR2	0.000248756
7.30919e-08	rs411012	5	150614895	5_150649915	5	150649925	cis	A/G	A	-5.38344	GM2A	0.000248756
7.82144e-08	rs17694990	19	52267703	19_52273433	19	52273443	cis	T/G	G	-5.37129	FPR2	0.000246914
7.82144e-08	rs17111750	14	20910408	14_20915299	14	20915309	cis	T/C	T	5.37129	OSGEP	0.000246914
7.82144e-08	rs4795330	17	37184660	17_37219594	17	37219604	cis	G/A	A	-5.37129	PLXDC1	0.000246914
8.36839e-08	rs11786705	8	131354091	8_131346054	8	131346064	cis	A/G	G	-5.35915	ASAP1	0.000488998
8.36839e-08	rs17288914	9	32452627	9_32455763	9	32455773	cis	C/T	C	-5.35915	DDX58	0.000488998
8.36839e-08	rs7586384	2	219582897	2_219683582	2	219683592	cis	C/T	C	5.35915	None:2_219683582	0.000488998
8.36839e-08	rs1355637	1	150582438	1_150518598	1	150518608	cis	C/T	T	-5.35915	None:1_150518598	0.000488998
8.9424e-08	rs4808485	19	16439498	19_16439251	19	16439261	cis	C/T	C	-5.34703	AC020911.1	0.000486618
8.9424e-08	rs4820461	22	42742562	22_42779008	22	42779018	cis	A/G	G	-5.34703	None:22_42779008	0.000486618
9.56499e-08	rs4148967	18	9121883	18_9285839	18	9285849	cis	T/A	A	5.33491	None:18_9285839	0.000479616
9.56499e-08	rs7101608	11	63371720	11_63342429	11	63342439	cis	C/G	C	-5.33491	PLA2G16	0.000479616
9.56499e-08	rs2051484	11	77595080	11_77583253	11	77583263	cis	C/T	T	-5.33491	C11orf67	0.000479616
9.56499e-08	rs12320158	12	25052184	12_24964388	12	24964398	cis	C/T	T	5.33491	BCAT1	0.000479616
9.56499e-08	rs1148556	12	57917525	12_57911255	12	57911265	cis	C/T	T	-5.33491	MARS	0.000479616
9.56499e-08	rs3820667	1	109968410	1_110208033	1	110208043	cis	C/A	A	5.33491	GSTM4	0.000479616
1.02182e-07	rs7127924	11	44085687	11_44104750	11	44104760	cis	C/A	A	5.32282	ACCS	0.0007109
1.02182e-07	rs174548	11	61571348	11_61634770	11	61634780	cis	C/G	G	5.32282	FADS2	0.0007109
1.02182e-07	rs9578201	13	20252847	13_20241483	13	20241493	cis	A/G	G	5.32282	None:13_20241483	0.0007109
1.02182e-07	rs9533377	13	43644493	13_43681460	13	43681470	cis	A/G	G	-5.32282	DNAJC15	0.0007109
1.02182e-07	rs7851988	9	91953252	9_91981990	9	91982000	cis	T/C	C	-5.32282	None:9_91981990	0.0007109
1.09265e-07	rs9922666	16	29698625	16_29754850	16	29754860	cis	G/T	T	5.31073	C16orf54	0.000704225
1.09265e-07	rs2027801	7	142420689	7_142426116	7	142426126	cis	A/G	G	-5.31073	U66061.31	0.000704225
1.09265e-07	rs13258200	8	145631197	8_145618694	8	145618704	cis	A/C	C	-5.31073	CPSF1	0.000704225
1.09265e-07	rs777503	3	126173470	3_126169967	3	126169977	cis	C/T	C	5.31073	ZXDC	0.000704225
1.16694e-07	rs12453459	17	56624291	17_56430570	17	56430580	cis	T/C	T	5.29866	None:17_56430570	0.000699301
1.16694e-07	rs27017	5	179404375	5_179403789	5	179403799	cis	A/G	A	-5.29866	RNF130	0.000699301
1.16694e-07	rs6598912	1	28233289	1_28231451	1	28231461	cis	G/A	A	-5.29866	None:1_28231451	0.000699301
1.24747e-07	rs158687	9	93658978	9_93658358	9	93658368	cis	A/G	G	-5.2866	SYK	0.000696056
1.24747e-07	rs3181077	3	46250652	3_46243497	3	46243507	cis	T/C	C	5.2866	CCR1	0.000696056
1.33191e-07	rs6060488	20	34173178	20_34214587	20	34214597	cis	G/A	A	-5.27455	None:20_34214587	0.000691244
1.33191e-07	rs746383	8	144615195	8_144648638	8	144648648	cis	C/T	C	-5.27455	C8orf73	0.000691244
1.33191e-07	rs1507765	1	207535246	1_207510714	1	207510724	cis	A/C	C	5.27455	CD55	0.000691244
1.42187e-07	rs12312834	12	6597927	12_6571427	12	6571437	cis	G/C	C	5.26251	VAMP1	0.000688073
1.42187e-07	rs12089377	1	247361478	1_247351544	1	247351554	cis	A/C	A	-5.26251	None:1_247351544	0.000688073
1.51769e-07	rs7931234	11	59014749	11_58978382	11	58978392	cis	G/T	T	-5.25049	MPEG1	0.000681818
1.51769e-07	rs11999348	9	92156293	9_92171974	9	92171984	cis	C/T	T	-5.25049	None:9_92171974	0.000681818
1.51769e-07	rs4518487	6	26467531	6_26412851	6	26412861	cis	A/G	G	-5.25049	BTN3A1	0.000681818
1.51769e-07	rs737428	1	17429185	1_17395108	1	17395118	cis	A/G	A	-5.25049	PADI2	0.000681818
1.61975e-07	rs1793398	11	75215421	11_75145879	11	75145889	cis	C/A	A	5.23848	GDPD5	0.000672646
1.61975e-07	rs8192696	11	118895686	11_118894271	11	118894281	cis	C/T	T	-5.23848	None:11_118894271	0.000672646
1.61975e-07	rs2236338	14	25100282	14_25100271	14	25100281	cis	A/G	G	-5.23848	GZMB	0.000672646
1.61975e-07	rs1078692	14	77673341	14_77725640	14	77725650	cis	C/G	G	-5.23848	TMEM63C	0.000672646
1.61975e-07	rs7208616	17	25832414	17_25953397	17	25953407	cis	G/A	A	-5.23848	KSR1	0.000672646
1.61975e-07	rs4724860	7	6874273	7_6838778	7	6838788	cis	A/G	A	-5.23848	C7orf28B	0.000672646
1.72842e-07	rs2312699	2	113415164	2_113399422	2	113399432	cis	C/G	G	5.22649	AC079922.3	0.000669643
1.72842e-07	rs3737880	1	203046675	1_203034787	1	203034797	cis	G/C	C	5.22649	None:1_203034787	0.000669643
1.84413e-07	rs527051	11	126066948	11_126072015	11	126072025	cis	C/T	T	5.2145	RPUSD4	0.000668151
1.96731e-07	rs12151928	20	5123615	20_5171596	20	5171606	cis	G/A	A	5.20253	None:20_5171596	0.000660793
1.96731e-07	rs17766258	15	42785137	15_42861906	15	42861916	cis	G/A	A	-5.20253	HAUS2	0.000660793
1.96731e-07	rs1867780	15	77407114	15_77334204	15	77334214	cis	C/G	G	-5.20253	None:15_77334204	0.000660793
1.96731e-07	rs1019152	17	30659006	17_30655512	17	30655522	cis	A/T	T	5.20253	None:17_30655512	0.000660793
1.96731e-07	rs10202489	2	136494186	2_136664901	2	136664911	cis	A/G	G	5.20253	DARS	0.000660793
2.09843e-07	rs4807260	19	2405641	19_2426931	19	2426941	cis	C/T	T	5.19057	TIMM13	0.000653595
2.09843e-07	rs349045	19	44299892	19_44271011	19	44271021	cis	T/C	T	-5.19057	KCNN4	0.000653595
2.09843e-07	rs2285934	12	113351520	12_113355455	12	113355465	cis	G/T	T	-5.19057	OAS1	0.000653595
2.09843e-07	rs4750032	10	11278123	10_11273743	10	11273753	cis	G/A	A	-5.19057	CELF2	0.000653595
2.09843e-07	rs737471	2	64549872	2_64528226	2	64528236	cis	C/T	T	-5.19057	None:2_64528226	0.000653595
2.23557e-07	rs4742781	9	98645674	9_98632650	9	98632660	cis	G/A	A	5.17862	LINC00476	0.000652174
2.38391e-07	rs3795064	19	1039410	19_1038552	19	1038562	cis	G/C	G	-5.16669	CNN2	0.000646552
2.38391e-07	rs1308020	11	65497558	11_65510711	11	65510721	cis	G/A	A	-5.16669	None:11_65510711	0.000646552
2.38391e-07	rs1916334	12	122484294	12_122628580	12	122628590	cis	G/A	A	-5.16669	MLXIP	0.000646552
2.38391e-07	rs1204042	16	352736	16_337498	16	337508	cis	A/G	A	-5.16669	AXIN1	0.000646552
2.54173e-07	rs2834650	21	36210100	21_36218511	21	36218521	cis	T/C	T	5.15477	RUNX1	0.000641026
2.54173e-07	rs1209892	8	146074991	8_146063579	8	146063589	cis	G/C	C	-5.15477	None:8_146063579	0.000641026
2.54173e-07	rs10027109	4	4346237	4_4419385	4	4419395	cis	G/A	A	5.15477	NSG1	0.000641026
2.54173e-07	rs9223	2	101609827	2_101636142	2	101636152	cis	C/T	T	-5.15477	RPL31	0.000641026
2.70674e-07	rs7949539	11	118250586	11_118225433	11	118225443	cis	A/G	G	-5.14286	CD3G	0.000845666
2.70674e-07	rs4761234	12	69732105	12_69747950	12	69747960	cis	C/T	C	-5.14286	RP11-1143G9.4	0.000845666
2.70674e-07	rs2040791	17	29627297	17_29630799	17	29630809	cis	G/C	C	-5.14286	NF1	0.000845666
2.70674e-07	rs1054748	8	37718468	8_37716942	8	37716952	cis	C/T	C	-5.14286	None:8_37716942	0.000845666
2.70674e-07	rs3822263	4	6697673	4_6698845	4	6698855	cis	C/T	T	-5.14286	None:4_6698845	0.000845666
2.88513e-07	rs2269327	12	53065916	12_53068695	12	53068705	cis	C/T	T	-5.13096	KRT1	0.000840336
2.88513e-07	rs6574349	14	77497666	14_77495173	14	77495183	cis	G/A	A	5.13096	None:14_77495173	0.000840336
2.88513e-07	rs1047365	17	9818970	17_9820283	17	9820293	cis	T/A	T	-5.13096	GAS7	0.000840336
3.0716e-07	rs12933120	16	3634746	16_3589699	16	3589709	cis	C/A	A	-5.11907	NLRC3	0.000833333
3.0716e-07	rs1806552	7	6656897	7_6663864	7	6663874	cis	G/A	A	5.11907	None:7_6663864	0.000833333
3.0716e-07	rs2974957	7	101916798	7_101927087	7	101927097	cis	C/A	A	-5.11907	CUX1	0.000833333
3.0716e-07	rs17743495	8	117652242	8_117654450	8	117654460	cis	C/T	T	5.11907	EIF3H	0.000833333
3.26968e-07	rs1156361	12	113375983	12_113355550	12	113355560	cis	C/T	T	-5.1072	OAS1	0.000824742
3.26968e-07	rs17405217	15	78731149	15_78792717	15	78792727	cis	C/T	T	-5.1072	IREB2	0.000824742
3.26968e-07	rs1692821	8	11699988	8_11702107	8	11702117	cis	C/T	T	5.1072	None:8_11702107	0.000824742
3.26968e-07	rs3758040	8	22487087	8_22477713	8	22477723	cis	C/T	T	5.1072	KIAA1967	0.000824742
3.26968e-07	rs11579939	1	161279518	1_161274899	1	161274909	cis	T/C	C	-5.1072	MPZ	0.000824742
3.48373e-07	rs12130233	1	239863474	1_239868155	1	239868165	cis	G/A	A	-5.09534	RP11-343J24.1	0.00102669
3.48373e-07	rs10515941	2	201643484	2_201717896	2	201717906	cis	C/A	A	-5.09534	CLK1	0.00102669
3.70738e-07	rs9576178	13	37679776	13_37723401	13	37723411	cis	A/G	G	5.08349	None:13_37723401	0.00102041
3.70738e-07	rs799237	7	27126267	7_27139031	7	27139041	cis	T/C	C	5.08349	HOTAIRM1	0.00102041
3.70738e-07	rs11736451	4	977022	4_952403	4	952413	cis	A/G	G	-5.08349	None:4_952403	0.00102041
3.94485e-07	rs11246300	11	749776	11_831835	11	831845	cis	T/C	T	5.07165	EFCAB4A	0.00101833
4.19696e-07	rs2330578	22	24022975	22_23995415	22	23995425	cis	T/A	T	-5.05982	ASLP1	0.00100604
4.19696e-07	rs11234551	11	85838084	11_85668838	11	85668848	cis	G/A	A	-5.05982	None:11_85668838	0.00100604
4.19696e-07	rs1565496	15	75529182	15_75650655	15	75650665	cis	G/A	A	5.05982	MAN2C1	0.00100604
4.19696e-07	rs10078863	5	14651386	5_14711272	5	14711282	cis	G/A	A	-5.05982	ANKH	0.00100604
4.19696e-07	rs11714529	3	9884834	3_9876915	3	9876925	cis	C/G	G	-5.05982	None:3_9876915	0.00100604
4.19696e-07	rs6755783	2	160688351	2_160660343	2	160660353	cis	C/T	C	-5.05982	LY75-CD302	0.00100604
4.46459e-07	rs11236839	11	76369913	11_76374601	11	76374611	cis	G/A	A	-5.04801	AP001189.4	0.000994036
4.46459e-07	rs2741919	16	3292896	16_3291912	16	3291922	cis	C/T	C	5.04801	None:16_3291912	0.000994036
4.46459e-07	rs7206272	16	15726293	16_15819917	16	15819927	cis	A/C	C	5.04801	MYH11	0.000994036
4.46459e-07	rs8064843	17	30245744	17_30326992	17	30327002	cis	A/G	G	-5.04801	SUZ12	0.000994036
4.46459e-07	rs10239660	7	30642106	7_30609446	7	30609456	cis	G/A	A	-5.04801	None:7_30609446	0.000994036
4.46459e-07	rs2480679	1	167407517	1_167400172	1	167400182	cis	G/A	A	-5.04801	CD247	0.000994036
4.74864e-07	rs1893592	21	43855067	21_43860279	21	43860289	cis	A/C	C	5.03621	UBASH3A	0.000984252
4.74864e-07	rs7941040	11	124814628	11_124751170	11	124751180	cis	G/A	A	5.03621	ROBO3	0.000984252
4.74864e-07	rs2478046	13	46917469	13_46917466	13	46917476	cis	G/A	A	-5.03621	PPP1R2P4	0.000984252
4.74864e-07	rs8048583	16	31279536	16_31394246	16	31394256	cis	C/T	T	-5.03621	ITGAX	0.000984252
4.74864e-07	rs1046990	16	86564364	16_86567042	16	86567052	cis	A/G	G	5.03621	MTHFSD	0.000984252
5.05009e-07	rs10750422	11	129692580	11_129728912	11	129728922	cis	G/A	A	-5.02442	TMEM45B	0.00117417
5.05009e-07	rs3926277	15	81599294	15_81600011	15	81600021	cis	C/A	A	-5.02442	IL16	0.00117417
5.05009e-07	rs1249760	9	117070767	9_117095473	9	117095483	cis	A/C	A	-5.02442	ORM2	0.00117417
5.36995e-07	rs2647533	11	9118714	11_9184432	11	9184442	cis	A/T	A	-5.01264	DENND5A	0.00135135
5.36995e-07	rs3794176	11	67794643	11_67796401	11	67796411	cis	C/T	T	-5.01264	ALDH3B1	0.00135135
5.36995e-07	rs11073922	15	90814664	15_90815277	15	90815287	cis	C/T	T	-5.01264	NGRN	0.00135135
5.36995e-07	rs1713484	16	12745851	16_12745807	16	12745817	cis	A/G	A	-5.01264	None:16_12745807	0.00135135
5.36995e-07	rs7550857	1	209956542	1_209933383	1	209933393	cis	C/A	A	-5.01264	TRAF3IP3	0.00135135
5.36995e-07	rs777585	2	61412559	2_61417927	2	61417937	cis	T/C	C	-5.01264	None:2_61417927	0.00135135
5.36995e-07	rs6655975	1	150542128	1_150544963	1	150544973	cis	A/G	A	5.01264	None:1_150544963	0.00135135
5.70929e-07	rs8901	17	74267010	17_74266567	17	74266577	cis	C/T	C	5.00087	FAM100B	0.001341
5.70929e-07	rs12928590	16	84695490	16_84695408	16	84695418	cis	C/T	T	-5.00087	KLHL36	0.001341
5.70929e-07	rs7791024	7	66766024	7_66704309	7	66704319	cis	C/T	T	-5.00087	TYW1	0.001341
5.70929e-07	rs10807008	6	26405264	6_26411133	6	26411143	cis	G/C	C	5.00087	BTN3A1	0.001341
6.06926e-07	rs2070432	21	47957332	21_47989236	21	47989246	cis	G/A	A	4.98911	DIP2A	0.00132325
6.06926e-07	rs4387374	11	74732410	11_74552045	11	74552055	cis	C/T	T	4.98911	XRRA1	0.00132325
6.06926e-07	rs11860469	16	1867040	16_1872018	16	1872028	cis	T/C	C	-4.98911	HAGH	0.00132325
6.06926e-07	rs9356551	6	167400345	6_167343327	6	167343337	cis	T/C	C	4.98911	RNASET2	0.00132325
6.06926e-07	rs11246048	11	278039	11_276488	11	276498	cis	C/T	T	4.98911	None:11_276488	0.00132325
6.06926e-07	rs2745437	6	133016685	6_133003040	6	133003050	cis	T/C	C	4.98911	VNN1	0.00132325
6.06926e-07	rs2076609	1	17422226	1_17395236	1	17395246	cis	C/T	C	-4.98911	PADI2	0.00132325
6.45107e-07	rs6012895	20	48920147	20_48931275	20	48931285	cis	A/G	A	4.97737	RP11-290F20.1	0.00149813
6.45107e-07	rs747527	12	14658341	12_14656718	12	14656728	cis	A/G	G	-4.97737	PLBD1	0.00149813
6.45107e-07	rs1045922	14	21250124	14_21255613	14	21255623	cis	G/A	A	-4.97737	None:14_21255613	0.00149813
6.45107e-07	rs11982005	7	97593662	7_97595907	7	97595917	cis	C/T	T	4.97737	AC004967.8	0.00149813
6.45107e-07	rs7025829	9	34232465	9_34252253	9	34252263	cis	A/T	T	-4.97737	None:9_34252253	0.00149813
6.8489e-07	rs17806015	12	9905271	12_9850641	12	9850651	cis	A/G	G	-4.96563	None:12_9850641	0.00148976
6.8489e-07	rs2072510	12	96403199	12_96403823	12	96403833	cis	A/G	A	-4.96563	RP11-256L6.3	0.00148976
6.8489e-07	rs2288023	16	84209864	16_84212682	16	84212692	cis	C/G	C	-4.96563	TAF1C	0.00148976
7.2778e-07	rs10420053	19	49392548	19_49426127	19	49426137	cis	C/T	T	-4.95391	NUCB1	0.00167286
7.72459e-07	rs2217342	19	42489516	19_42591469	19	42591479	cis	C/A	A	-4.9422	None:19_42591469	0.00182815
7.72459e-07	rs10747563	12	49596999	12_49521629	12	49521639	cis	A/C	C	4.9422	RP11-386G11.10	0.00182815
7.72459e-07	rs10774671	12	113357193	12_113357265	12	113357275	cis	A/G	G	4.9422	OAS1	0.00182815
7.72459e-07	rs3893993	17	5022639	17_5116423	17	5116433	cis	G/C	G	-4.9422	C17orf87	0.00182815
7.72459e-07	rs2272188	2	219612282	2_219678871	2	219678881	cis	A/G	G	4.9422	CYP27A1	0.00182815
7.72459e-07	rs663673	3	42653656	3_42578680	3	42578690	cis	G/A	A	4.9422	VIPR1	0.00182815
7.72459e-07	rs3737277	1	248023966	1_248031320	1	248031330	cis	C/T	T	-4.9422	OR2W3	0.00182815
7.72459e-07	rs3917960	1	36940574	1_36931359	1	36931369	cis	G/C	C	-4.9422	None:1_36931359	0.00182815
7.72459e-07	rs7539312	1	45146408	1_45120234	1	45120244	cis	T/C	T	-4.9422	TMEM53	0.00182815
8.20614e-07	rs6135061	20	1462889	20_1447908	20	1447918	cis	G/T	T	-4.9305	RP4-776F14.3	0.00216998
8.20614e-07	rs10896384	11	68720011	11_68660393	11	68660403	cis	G/A	A	-4.9305	MRPL21	0.00216998
8.20614e-07	rs1151880	12	121667651	12_121675569	12	121675579	cis	T/C	C	-4.9305	CAMKK2	0.00216998
8.20614e-07	rs11080261	17	25990894	17_25976130	17	25976140	cis	G/A	A	-4.9305	LGALS9	0.00216998
8.20614e-07	rs9644029	8	22946424	8_22977015	8	22977025	cis	A/G	G	4.9305	TNFRSF10C	0.00216998
8.20614e-07	rs11252103	10	3834528	10_3821311	10	3821321	cis	C/T	T	-4.9305	None:10_3821311	0.00216998
8.70764e-07	rs11080242	17	25964669	17_25967718	17	25967728	cis	G/C	C	-4.91881	None:17_25967718	0.00268817
8.70764e-07	rs4640970	7	44121115	7_44108337	7	44108347	cis	C/T	T	4.91881	DBNL	0.00268817
8.70764e-07	rs4735895	8	600729	8_564885	8	564895	cis	G/A	A	-4.91881	ERICH1	0.00268817
8.70764e-07	rs11736925	4	44616283	4_44702653	4	44702663	cis	G/A	A	-4.91881	GUF1	0.00268817
8.70764e-07	rs259903	5	169362010	5_169361774	5	169361784	cis	C/T	T	-4.91881	DOCK2	0.00268817
9.248e-07	rs1466785	8	11623456	8_11644826	8	11644836	cis	C/T	C	-4.90714	NEIL2	0.00284192
9.248e-07	rs2406662	9	97249682	9_97222729	9	97222739	cis	G/C	C	4.90714	HIATL1	0.00284192
9.248e-07	rs17729837	10	19860818	10_20003365	10	20003375	cis	C/A	C	4.90714	RP11-354E11.2	0.00284192
9.248e-07	rs11816061	10	70823953	10_70839965	10	70839975	cis	A/G	G	4.90714	None:10_70839965	0.00284192
9.248e-07	rs17382301	10	90966393	10_90973670	10	90973680	cis	G/A	A	-4.90714	LIPA	0.00284192
9.8106e-07	rs2071484	19	11688460	19_11685606	19	11685616	cis	C/T	C	4.89547	ACP5	0.00315236
9.8106e-07	rs6005130	22	27073259	22_27065421	22	27065431	cis	T/G	T	4.89547	MIAT	0.00315236
9.8106e-07	rs10089438	8	41664146	8_41645647	8	41645657	cis	C/T	T	4.89547	ANK1	0.00315236
9.8106e-07	rs776021	9	37936464	9_37879434	9	37879444	cis	A/C	C	4.89547	MCART1	0.00315236
9.8106e-07	rs7350390	10	73598904	10_73576379	10	73576389	cis	A/G	G	4.89547	PSAP	0.00315236
9.8106e-07	rs2233299	5	150425467	5_150483197	5	150483207	cis	A/G	A	4.89547	ANXA6	0.00315236
9.8106e-07	rs12524169	6	24819583	6_24820622	6	24820632	cis	A/G	G	-4.89547	FAM65B	0.00315236
9.8106e-07	rs12987013	2	62041624	2_62095529	2	62095539	cis	C/T	T	-4.89547	CCT4	0.00315236
1.04061e-06	rs775893	19	55486167	19_55512398	19	55512408	cis	C/G	G	-4.88382	NLRP2	0.0032872
1.04061e-06	rs11089827	22	37580442	22_37600599	22	37600609	cis	T/A	A	4.88382	SSTR3	0.0032872
1.04061e-06	rs16961507	17	17178173	17_17124627	17	17124637	cis	G/C	C	4.88382	FLCN	0.0032872
1.04061e-06	rs2125903	17	48535914	17_48563275	17	48563285	cis	C/T	T	-4.88382	None:17_48563275	0.0032872
1.04061e-06	rs11249459	4	70582133	4_70587043	4	70587053	cis	A/C	C	-4.88382	None:4_70587043	0.0032872
1.04061e-06	rs1507760	1	207509365	1_207533762	1	207533772	cis	T/C	C	-4.88382	CD55	0.0032872
1.04061e-06	rs17222585	2	207044535	2_206979695	2	206979705	cis	T/G	G	-4.88382	None:2_206979695	0.0032872
1.10474e-06	rs657259	19	53141625	19_53115656	19	53115666	cis	G/A	A	-4.87217	ZNF83	0.00357143
1.10474e-06	rs2256258	20	1518586	20_1551371	20	1551381	cis	T/C	T	4.87217	SIRPB1	0.00357143
1.10474e-06	rs2839185	21	47689734	21_47874918	21	47874928	cis	G/A	A	4.87217	AP000337.1	0.00357143
1.10474e-06	rs10792269	11	60117126	11_60185104	11	60185114	cis	A/G	G	-4.87217	MS4A14	0.00357143
1.10474e-06	rs12421329	11	67372477	11_67380134	11	67380144	cis	T/G	T	4.87217	DOC2GP	0.00357143
1.10474e-06	rs3848361	16	360888	16_421134	16	421144	cis	A/G	G	-4.87217	TMEM8A	0.00357143
1.10474e-06	rs71998	16	3290929	16_3288298	16	3288308	cis	C/T	T	4.87217	None:16_3288298	0.00357143
1.10474e-06	rs6464448	7	139613072	7_139614667	7	139614677	cis	A/G	G	-4.87217	TBXAS1	0.00357143
1.10474e-06	rs3802386	9	95879087	9_95883797	9	95883807	cis	T/G	T	-4.87217	NINJ1	0.00357143
1.10474e-06	rs13158963	5	90449154	5_90428546	5	90428556	cis	G/A	A	-4.87217	None:5_90428546	0.00357143
1.17149e-06	rs4941612	13	33123928	13_33091142	13	33091152	cis	C/T	T	4.86054	N4BP2L2	0.00371622
1.17149e-06	rs2447150	8	120385182	8_120436406	8	120436416	cis	C/T	T	-4.86054	NOV	0.00371622
1.17149e-06	rs9419374	10	133729749	10_133773046	10	133773056	cis	A/G	A	-4.86054	PPP2R2D	0.00371622
1.17149e-06	rs12402338	1	40110043	1_40144691	1	40144701	cis	A/T	T	-4.86054	HPCAL4	0.00371622
1.24211e-06	rs2268921	20	56979416	20_57020141	20	57020151	cis	G/T	T	-4.84892	VAPB	0.00367279
1.24211e-06	rs743887	22	43018587	22_43015003	22	43015013	cis	C/G	G	4.84892	CYB5R3	0.00367279
1.24211e-06	rs12701627	7	38430615	7_38413002	7	38413012	cis	A/G	G	4.84892	AC007245.1	0.00367279
1.24211e-06	rs8192835	7	139656609	7_139669170	7	139669180	cis	T/C	C	4.84892	TBXAS1	0.00367279
1.24211e-06	rs558	7	140033631	7_140033624	7	140033634	cis	T/C	C	-4.84892	SLC37A3	0.00367279
1.24211e-06	rs2732824	2	103347857	2_103331107	2	103331117	cis	A/G	G	4.84892	None:2_103331107	0.00367279
1.24211e-06	rs9733	1	150618961	1_150768765	1	150768775	cis	T/G	T	4.84892	CTSK	0.00367279
1.31681e-06	rs10840363	11	10114120	11_10328822	11	10328832	cis	C/T	T	-4.83731	ADM	0.00415973
1.31681e-06	rs961967	5	140703765	5_140698673	5	140698683	cis	T/G	G	-4.83731	TAF7	0.00415973
1.39582e-06	rs6151429	22	51063477	22_51063577	22	51063587	cis	T/C	C	-4.82571	None:22_51063577	0.00430464
1.39582e-06	rs712097	12	47651670	12_47656112	12	47656122	cis	C/T	T	4.82571	None:12_47656112	0.00430464
1.39582e-06	rs2110490	2	75762367	2_75890000	2	75890010	cis	C/T	C	4.82571	MRPL19	0.00430464
1.47939e-06	rs331502	11	4491832	11_4496894	11	4496904	cis	T/C	C	-4.81412	OR52K3P	0.0044335
1.47939e-06	rs9568238	13	50104444	13_50103072	13	50103082	cis	C/T	T	-4.81412	PHF11	0.0044335
1.47939e-06	rs3784789	15	75082552	15_75095325	15	75095335	cis	G/C	C	4.81412	None:15_75095325	0.0044335
1.47939e-06	rs17719345	16	89911681	16_89804928	16	89804938	cis	G/C	C	-4.81412	FANCA	0.0044335
1.47939e-06	rs546	1	93617546	1_93730261	1	93730271	cis	C/T	T	-4.81412	RP4-717I23.3	0.0044335
1.56775e-06	rs2000457	21	39633445	21_39672753	21	39672763	cis	A/T	A	-4.80254	KCNJ15	0.00452342
1.56775e-06	rs2535435	12	692908	12_694912	12	694922	cis	G/A	A	4.80254	NINJ2	0.00452342
1.56775e-06	rs3742345	14	95875342	14_95873844	14	95873854	cis	C/T	T	-4.80254	LINC00341	0.00452342
1.56775e-06	rs824400	16	83989936	16_83999509	16	83999519	cis	G/C	C	-4.80254	OSGIN1	0.00452342
1.56775e-06	rs716719	7	50325717	7_50472431	7	50472441	cis	A/C	A	-4.80254	IKZF1	0.00452342
1.56775e-06	rs10503716	8	21866662	8_21766893	8	21766903	cis	T/C	C	-4.80254	DOK2	0.00452342
1.56775e-06	rs780635	10	16866373	10_16634887	10	16634897	cis	C/T	C	4.80254	RSU1	0.00452342
1.56775e-06	rs7350390	10	73598904	10_73576396	10	73576406	cis	A/G	G	4.80254	None:10_73576396	0.00452342
1.56775e-06	rs10002472	4	158867973	4_159046084	4	159046094	cis	G/A	A	4.80254	FAM198B	0.00452342
1.56775e-06	rs4711710	6	42138533	6_42167979	6	42167989	cis	T/C	C	4.80254	None:6_42167979	0.00452342
1.66118e-06	rs7577293	2	85935282	2_85924702	2	85924712	cis	C/T	T	4.79097	GNLY	0.00450886
1.66118e-06	rs17384360	1	161030806	1_160965229	1	160965239	cis	T/G	G	-4.79097	F11R	0.00450886
1.75819e-06	rs12522670	5	151185433	5_151145460	5	151145470	cis	C/T	C	-4.77941	RP11-54C4.1	0.00528846
1.75819e-06	rs478483	3	16362129	3_16356381	3	16356391	cis	T/G	G	4.77941	OXNAD1	0.00528846
1.75819e-06	rs2076608	1	17422302	1_17394808	1	17394818	cis	C/T	T	-4.77941	PADI2	0.00528846
1.86249e-06	rs7225601	17	76685106	17_76783568	17	76783578	cis	G/A	A	-4.76787	None:17_76783568	0.00554675
1.86249e-06	rs4872167	8	23477981	8_23431373	8	23431383	cis	G/A	G	-4.76787	AC051642.1	0.00554675
1.86249e-06	rs2719237	8	56926862	8_56924470	8	56924480	cis	A/C	C	-4.76787	None:8_56924470	0.00554675
1.86249e-06	rs1047577	5	177042154	5_177031470	5	177031480	cis	C/T	C	-4.76787	B4GALT7	0.00554675
1.86249e-06	rs17440466	2	242011084	2_242026612	2	242026622	cis	C/T	C	-4.76787	MTERFD2	0.00554675
1.86249e-06	rs12121543	1	11854671	1_11846323	1	11846333	cis	A/C	A	4.76787	MTHFR	0.00554675
1.86249e-06	rs10789144	1	40955156	1_40759416	1	40759426	cis	T/A	A	-4.76787	None:1_40759416	0.00554675
1.97271e-06	rs10131894	14	75446879	14_75483539	14	75483549	cis	G/C	C	-4.75633	MLH3	0.00564263
1.97271e-06	rs425694	17	7016239	17_7012146	17	7012156	cis	A/C	C	4.75633	ASGR2	0.00564263
1.97271e-06	rs7037806	9	123151125	9_123151363	9	123151373	cis	G/T	T	-4.75633	CDK5RAP2	0.00564263
1.97271e-06	rs10433937	4	88230100	4_88225064	4	88225074	cis	T/G	G	4.75633	HSD17B13	0.00564263
1.97271e-06	rs11154534	6	130534150	6_130465640	6	130465650	cis	G/A	A	4.75633	SAMD3	0.00564263
1.97271e-06	rs1859716	2	102573478	2_102603076	2	102603086	cis	G/A	G	4.75633	AC005035.2	0.00564263
1.97271e-06	rs6743248	2	175247700	2_175213032	2	175213042	cis	T/C	T	-4.75633	CIR1	0.00564263
2.08712e-06	rs1531564	17	73110279	17_73110902	17	73110912	cis	T/C	C	4.7448	ARMC7	0.00603715
2.08712e-06	rs7116	21	48084820	21_48085416	21	48085426	cis	G/C	C	4.7448	None:21_48085416	0.00603715
2.08712e-06	rs663015	11	72499035	11_72466031	11	72466041	cis	C/T	C	4.7448	STARD10	0.00603715
2.08712e-06	rs12279393	11	117554747	11_117690879	11	117690889	cis	T/C	C	4.7448	RP11-728F11.6	0.00603715
2.08712e-06	rs10876431	12	53730160	12_53873454	12	53873464	cis	A/G	A	-4.7448	None:12_53873454	0.00603715
2.08712e-06	rs841718	12	57492996	12_57489623	12	57489633	cis	A/G	G	-4.7448	None:12_57489623	0.00603715
2.08712e-06	rs6600143	16	201389	16_213158	16	213168	cis	A/C	C	4.7448	HBZP1	0.00603715
2.08712e-06	rs4793092	17	42400480	17_42397077	17	42397087	cis	A/G	G	4.7448	AC003043.2	0.00603715
2.21008e-06	rs2298581	18	677931	18_672686	18	672696	cis	C/G	G	-4.73329	ENOSF1	0.006298
2.21008e-06	rs6031855	20	43522834	20_43536493	20	43536503	cis	C/T	T	-4.73329	None:20_43536493	0.006298
2.21008e-06	rs11156734	14	21347232	14_21360400	14	21360410	cis	T/C	C	4.73329	RNASE3	0.006298
2.21008e-06	rs3821064	2	145183072	2_145173018	2	145173028	cis	G/C	C	-4.73329	ZEB2	0.006298
2.21008e-06	rs2295281	1	12059412	1_12035378	1	12035388	cis	T/C	T	-4.73329	PLOD1	0.006298
2.33997e-06	rs367825	19	3063409	19_3053468	19	3053478	cis	C/T	T	-4.72178	None:19_3053468	0.00687023
2.33997e-06	rs2072449	12	8210637	12_8211509	12	8211519	cis	G/A	A	-4.72178	C3AR1	0.00687023
2.33997e-06	rs2312484	15	99642002	15_99675520	15	99675530	cis	C/T	T	-4.72178	SYNM	0.00687023
2.33997e-06	rs7788231	7	1161158	7_1007246	7	1007256	cis	T/C	C	4.72178	COX19	0.00687023
2.47474e-06	rs3760707	19	50084454	19_50059969	19	50059979	cis	T/C	C	-4.71029	None:19_50059969	0.00740181
2.47474e-06	rs7351080	19	52241635	19_52246047	19	52246057	cis	A/G	G	4.71029	None:19_52246047	0.00740181
2.47474e-06	rs7176482	15	52603363	15_52673993	15	52674003	cis	G/A	G	-4.71029	MYO5A	0.00740181
2.47474e-06	rs13331817	16	30172627	16_30122139	16	30122149	cis	G/A	A	-4.71029	None:16_30122139	0.00740181
2.47474e-06	rs11979458	7	134758289	7_134850411	7	134850421	cis	T/C	T	4.71029	TMEM140	0.00740181
2.47474e-06	rs10116248	9	132568500	9_132590029	9	132590039	cis	C/T	T	-4.71029	None:9_132590029	0.00740181
2.47474e-06	rs12134075	1	157586516	1_157648158	1	157648168	cis	A/G	A	4.71029	FCRL3	0.00740181
2.61695e-06	rs7291065	22	42842632	22_42846695	22	42846705	cis	C/G	G	4.69881	None:22_42846695	0.00763473
2.61695e-06	rs7975996	12	10524923	12_10514684	12	10514694	cis	A/G	A	-4.69881	None:12_10514684	0.00763473
2.61695e-06	rs10940615	5	57817826	5_57792560	5	57792570	cis	C/T	T	4.69881	GAPT	0.00763473
2.61695e-06	rs1757178	6	37486310	6_37450749	6	37450759	cis	G/A	A	-4.69881	CCDC167	0.00763473
2.61695e-06	rs11801022	1	161483977	1_161647683	1	161647693	cis	C/G	G	4.69881	FCGR2B	0.00763473
2.61695e-06	rs3845419	1	180899683	1_180859138	1	180859148	cis	G/C	C	4.69881	XPR1	0.00763473
2.76968e-06	rs11259670	10	6622094	10_6626231	10	6626241	cis	C/T	C	-4.68733	None:10_6626231	0.00789866
2.76968e-06	rs807029	10	102764047	10_102737652	10	102737662	cis	C/T	T	4.68733	MRPL43	0.00789866
2.76968e-06	rs2139559	3	183653937	3_183637771	3	183637781	cis	G/T	T	-4.68733	ABCC5	0.00789866
2.9281e-06	rs2111903	12	47608135	12_47599901	12	47599911	cis	G/C	C	-4.67587	RP11-493L12.2	0.00856721
2.9281e-06	rs6606686	12	110903380	12_110929482	12	110929492	cis	G/C	G	4.67587	VPS29	0.00856721
2.9281e-06	rs4781685	16	15845100	16_15820008	16	15820018	cis	C/G	C	-4.67587	NDE1	0.00856721
2.9281e-06	rs11996027	8	10891395	8_10964770	8	10964780	cis	C/G	G	-4.67587	AF131215.2	0.00856721
2.9281e-06	rs11590807	1	209953706	1_209953335	1	209953345	cis	C/T	T	-4.67587	TRAF3IP3	0.00856721
2.9281e-06	rs325901	1	111640330	1_111659993	1	111660003	cis	C/G	G	-4.67587	DRAM2	0.00856721
3.09519e-06	rs168822	16	55603468	16_55620223	16	55620233	cis	C/T	T	-4.66442	LPCAT2	0.00866373
3.09519e-06	rs17136342	7	6070563	7_6061959	7	6061969	cis	G/A	A	4.66442	EIF2AK1	0.00866373
3.09519e-06	rs943451	10	6621773	10_6626248	10	6626258	cis	T/C	T	4.66442	RP11-5N23.2	0.00866373
3.09519e-06	rs3778022	6	36948246	6_36932448	6	36932458	cis	C/T	T	4.66442	PI16	0.00866373
3.27458e-06	rs7160634	14	65001209	14_64991610	14	64991620	cis	A/G	A	4.65297	ZBTB1	0.00944767
3.27458e-06	rs3966782	17	4807098	17_4801161	17	4801171	cis	T/C	C	-4.65297	CHRNE	0.00944767
3.27458e-06	rs3173804	7	80299850	7_80305900	7	80305910	cis	A/T	A	-4.65297	CD36	0.00944767
3.27458e-06	rs4128468	8	125479663	8_125464721	8	125464731	cis	G/A	A	4.65297	TRMT12	0.00944767
3.27458e-06	rs2034497	4	129862073	4_129934031	4	129934041	cis	C/T	T	-4.65297	SCLT1	0.00944767
3.27458e-06	rs958293	6	136958233	6_136955469	6	136955479	cis	A/G	G	4.65297	MAP3K5	0.00944767
3.27458e-06	rs6587516	1	150623221	1_150782594	1	150782604	cis	C/T	T	-4.65297	ARNT	0.00944767
3.46056e-06	rs2382845	17	72499759	17_72537500	17	72537510	cis	A/T	T	-4.64154	CD300C	0.0103597
3.46056e-06	rs4939357	11	60192159	11_60184975	11	60184985	cis	A/G	G	-4.64154	MS4A14	0.0103597
3.46056e-06	rs6580817	12	51626196	12_51633213	12	51633223	cis	A/T	A	-4.64154	DAZAP2	0.0103597
3.46056e-06	rs7190997	16	31368178	16_31540036	16	31540046	cis	C/T	C	-4.64154	None:16_31540036	0.0103597
3.46056e-06	rs2942194	8	23423669	8_23424033	8	23424043	cis	A/G	G	-4.64154	SLC25A37	0.0103597
3.46056e-06	rs10063294	5	35877505	5_35879065	5	35879075	cis	A/G	G	-4.64154	IL7R	0.0103597
3.46056e-06	rs10753610	1	161663823	1_161512604	1	161512614	cis	G/C	C	-4.64154	FCGR3A	0.0103597
3.65666e-06	rs3749823	12	133656706	12_133636086	12	133636096	cis	G/T	G	4.63012	ZNF84	0.010745
3.65666e-06	rs2569100	5	149799026	5_149823787	5	149823797	cis	T/C	C	-4.63012	RPS14	0.010745
3.65666e-06	rs467304	6	5119696	6_5108879	6	5108889	cis	T/C	T	4.63012	LYRM4	0.010745
3.86338e-06	rs3741595	12	122079189	12_122079904	12	122079914	cis	C/T	T	4.6187	ORAI1	0.0107193
3.86338e-06	rs7165318	15	66850957	15_66786230	15	66786240	cis	C/G	G	4.6187	SNAPC5	0.0107193
3.86338e-06	rs11869525	17	13918801	17_14140804	17	14140814	cis	G/C	G	-4.6187	None:17_14140804	0.0107193
3.86338e-06	rs6928056	6	160235336	6_160065392	6	160065402	cis	T/A	A	4.6187	None:6_160065392	0.0107193
3.86338e-06	rs4723000	7	30701914	7_30597742	7	30597752	cis	G/A	A	-4.6187	AC005154.6	0.0107193
3.86338e-06	rs2174670	10	70969158	10_70864083	10	70864093	cis	A/G	A	4.6187	None:10_70864083	0.0107193
3.86338e-06	rs4470778	5	178147408	5_178030026	5	178030036	cis	G/A	A	-4.6187	CLK4	0.0107193
3.86338e-06	rs1447906	3	71744495	3_71806135	3	71806145	cis	T/A	A	4.6187	None:3_71806135	0.0107193
3.86338e-06	rs9636398	2	71288817	2_71406179	2	71406189	cis	G/A	A	-4.6187	None:2_71406179	0.0107193
3.86338e-06	rs1047401	1	112259272	1_112255379	1	112255389	cis	T/C	C	-4.6187	RAP1A	0.0107193
3.86338e-06	rs3842829	1	180127748	1_180167101	1	180167111	cis	T/C	C	4.6187	QSOX1	0.0107193
4.08127e-06	rs4808485	19	16439498	19_16438756	19	16438766	cis	C/T	C	-4.6073	None:19_16438756	0.0111888
4.08127e-06	rs13342054	17	6530904	17_6549154	17	6549164	cis	T/C	C	-4.6073	MED31	0.0111888
4.08127e-06	rs4963145	11	692384	11_703468	11	703478	cis	C/G	C	4.6073	TMEM80	0.0111888
4.08127e-06	rs9292167	5	57839082	5_57792098	5	57792108	cis	C/T	T	-4.6073	GAPT	0.0111888
4.08127e-06	rs3737277	1	248023966	1_248060342	1	248060352	cis	C/T	T	-4.6073	OR2W3	0.0111888
4.08127e-06	rs11886092	2	20063674	2_20087174	2	20087184	cis	G/A	G	4.6073	None:2_20087174	0.0111888
4.31092e-06	rs7102626	11	60782329	11_60796473	11	60796483	cis	G/C	C	-4.59591	None:11_60796473	0.0112344
4.31092e-06	rs9706102	12	111185391	12_111158152	12	111158162	cis	A/G	G	-4.59591	None:12_111158152	0.0112344
4.31092e-06	rs917424	7	75984532	7_75956449	7	75956459	cis	G/A	A	4.59591	None:7_75956449	0.0112344
4.31092e-06	rs10973014	9	376538	9_359747	9	359757	cis	G/T	T	-4.59591	DOCK8	0.0112344
4.31092e-06	rs4687554	3	52864135	3_52847334	3	52847344	cis	T/C	C	4.59591	MUSTN1	0.0112344
4.31092e-06	rs1126618	1	207297680	1_207546513	1	207546523	cis	C/T	T	4.59591	None:1_207546513	0.0112344
4.55292e-06	rs7406097	17	72052457	17_72200076	17	72200086	cis	G/A	G	-4.58453	None:17_72200076	0.0115862
4.55292e-06	rs8048583	16	31279536	16_31053825	16	31053835	cis	C/T	T	4.58453	AC135050.2	0.0115862
4.55292e-06	rs6564431	16	77373261	16_77233259	16	77233269	cis	C/T	T	-4.58453	MON1B	0.0115862
4.55292e-06	rs7207017	17	53479066	17_53497585	17	53497595	cis	T/C	T	-4.58453	MMD	0.0115862
4.8079e-06	rs2876192	20	10007980	20_10037328	20	10037338	cis	C/A	A	-4.57315	ANKRD5	0.0122951
4.8079e-06	rs3794203	12	121687269	12_121671825	12	121671835	cis	A/G	A	4.57315	P2RX4	0.0122951
4.8079e-06	rs3848180	15	81596590	15_81604938	15	81604948	cis	G/T	G	4.57315	IL16	0.0122951
4.8079e-06	rs6945287	7	66570410	7_66810074	7	66810084	cis	G/C	C	4.57315	None:7_66810074	0.0122951
4.8079e-06	rs7350390	10	73598904	10_73576814	10	73576824	cis	A/G	G	4.57315	PSAP	0.0122951
4.8079e-06	rs6703809	1	207401995	1_207533745	1	207533755	cis	C/T	T	-4.57315	None:1_207533745	0.0122951
4.8079e-06	rs1015861	2	159550741	2_159537848	2	159537858	cis	T/C	C	-4.57315	PKP4	0.0122951
5.07653e-06	rs1055886	19	16189583	19_16189271	19	16189281	cis	G/C	G	4.56179	TPM4	0.012973
5.07653e-06	rs2839347	21	48016948	21_48064319	21	48064329	cis	A/G	A	-4.56179	PRMT2	0.012973
5.07653e-06	rs11649126	16	15720247	16_15681863	16	15681873	cis	A/G	A	-4.56179	C16orf45	0.012973
5.07653e-06	rs325220	5	98304564	5_98265814	5	98265824	cis	A/G	A	4.56179	CTD-2007H13.3	0.012973
5.07653e-06	rs16843241	2	242031090	2_242045756	2	242045766	cis	G/A	A	-4.56179	PASK	0.012973
5.07653e-06	rs7550236	1	53520126	1_53516985	1	53516995	cis	T/C	C	-4.56179	SCP2	0.012973
5.07653e-06	rs2039153	1	68735899	1_68591316	1	68591326	cis	A/G	G	4.56179	WLS	0.012973
5.07653e-06	rs2142760	1	169577333	1_169659830	1	169659840	cis	G/A	G	-4.56179	SELL	0.012973
5.3544e-06	rs7253284	19	52250761	19_52253643	19	52253653	cis	G/A	A	4.55044	FPR1	0.0130667
5.3544e-06	rs1217356	20	4170187	20_4167918	20	4167928	cis	A/G	G	-4.55044	SMOX	0.0130667
5.3544e-06	rs2292723	12	129556460	12_129328310	12	129328320	cis	C/T	C	-4.55044	None:12_129328310	0.0130667
5.3544e-06	rs7318395	13	50550464	13_50529237	13	50529247	cis	C/T	T	-4.55044	None:13_50529237	0.0130667
5.3544e-06	rs7020199	9	132540179	9_132590385	9	132590395	cis	A/T	T	-4.55044	None:9_132590385	0.0130667
5.3544e-06	rs10856839	4	38777236	4_38789708	4	38789718	cis	T/G	G	-4.55044	None:4_38789708	0.0130667
5.3544e-06	rs31250	5	96013441	5_96108350	5	96108360	cis	G/C	C	4.55044	CAST	0.0130667
5.3544e-06	rs9462082	6	35386041	6_35395775	6	35395785	cis	G/A	A	-4.55044	PPARD	0.0130667
5.3544e-06	rs4663416	2	235363663	2_235351511	2	235351521	cis	C/T	C	4.55044	None:2_235351511	0.0130667
5.3544e-06	rs4656311	1	161498850	1_161488757	1	161488767	cis	C/T	C	-4.55044	None:1_161488757	0.0130667
5.65216e-06	rs1893592	21	43855067	21_43867730	21	43867740	cis	A/C	C	4.53909	UBASH3A	0.0139108
5.65216e-06	rs10767985	11	33074078	11_33100887	11	33100897	cis	T/C	C	4.53909	TCP11L1	0.0139108
5.65216e-06	rs1491181	15	98505715	15_98516843	15	98516853	cis	C/G	G	4.53909	ARRDC4	0.0139108
5.65216e-06	rs151226	16	28549823	16_28509946	16	28509956	cis	A/C	A	4.53909	None:16_28509946	0.0139108
5.65216e-06	rs12935119	16	89542874	16_89564602	16	89564612	cis	T/A	T	-4.53909	None:16_89564602	0.0139108
5.65216e-06	rs2536503	7	106713815	7_106842818	7	106842828	cis	G/A	A	4.53909	HBP1	0.0139108
5.65216e-06	rs10983546	9	100495313	9_100258252	9	100258262	cis	C/T	T	4.53909	TDRD7	0.0139108
5.65216e-06	rs10000856	4	185346203	4_185396814	4	185396824	cis	C/T	T	4.53909	None:4_185396814	0.0139108
5.65216e-06	rs11743639	5	450710	5_466907	5	466917	cis	C/T	T	-4.53909	EXOC3	0.0139108
5.65216e-06	rs4654783	1	22439520	1_22357637	1	22357647	cis	C/T	T	-4.53909	LINC00339	0.0139108
5.65216e-06	rs4634868	1	38465315	1_38462855	1	38462865	cis	G/A	A	4.53909	FHL3	0.0139108
5.65216e-06	rs4907087	1	85128832	1_85049025	1	85049035	cis	C/T	T	-4.53909	None:1_85049025	0.0139108
5.96574e-06	rs17660901	18	74734018	18_74727323	18	74727333	cis	C/G	G	-4.52776	MBP	0.0143782
5.96574e-06	rs3795020	19	42262891	19_42312153	19	42312163	cis	G/T	T	4.52776	CEACAM3	0.0143782
5.96574e-06	rs386569	19	45787046	19_45801129	19	45801139	cis	A/G	G	4.52776	MARK4	0.0143782
5.96574e-06	rs6062419	20	61322497	20_61393976	20	61393986	cis	A/G	G	4.52776	NTSR1	0.0143782
5.96574e-06	rs1196749	12	105598672	12_105567256	12	105567266	cis	A/G	G	4.52776	APPL2	0.0143782
5.96574e-06	rs7202427	16	89802396	16_89804945	16	89804955	cis	G/T	T	-4.52776	ZNF276	0.0143782
5.96574e-06	rs1862362	5	150530679	5_150479389	5	150479399	cis	G/A	G	4.52776	None:5_150479389	0.0143782
5.96574e-06	rs2295767	6	2954557	6_2948631	6	2948641	cis	C/T	T	-4.52776	SERPINB6	0.0143782
5.96574e-06	rs9394334	6	36148999	6_36108856	6	36108866	cis	G/C	G	-4.52776	None:6_36108856	0.0143782
5.96574e-06	rs7641926	3	4430848	3_4402846	3	4402856	cis	T/C	T	-4.52776	SUMF1	0.0143782
6.28998e-06	rs1717230	12	53027007	12_52979451	12	52979461	cis	G/A	G	-4.51643	KRT72	0.0159383
6.28998e-06	rs5742859	14	23035537	14_23033978	14	23033988	cis	T/G	G	-4.51643	None:14_23033978	0.0159383
6.28998e-06	rs1051101	14	23058084	14_23021967	14	23021977	cis	A/G	A	4.51643	None:14_23021967	0.0159383
6.28998e-06	rs3808088	7	127526038	7_127634380	7	127634390	cis	C/T	T	4.51643	SND1	0.0159383
6.28998e-06	rs11774067	8	131054622	8_131017401	8	131017411	cis	C/T	T	4.51643	FAM49B	0.0159383
6.28998e-06	rs202071	6	13268158	6_13288497	6	13288507	cis	A/T	A	-4.51643	TBC1D7	0.0159383
6.63729e-06	rs640088	18	12032984	18_12033284	18	12033294	cis	T/C	T	4.50512	None:18_12033284	0.0167305
6.63729e-06	rs7260393	19	19886410	19_19896750	19	19896760	cis	C/G	G	-4.50512	None:19_19896750	0.0167305
6.63729e-06	rs7404095	16	23864590	16_23855088	16	23855098	cis	T/C	T	4.50512	PRKCB	0.0167305
6.63729e-06	rs4405216	10	89820170	10_89826690	10	89826700	cis	T/C	C	4.50512	None:10_89826690	0.0167305
6.63729e-06	rs7608462	2	210748646	2_210893627	2	210893637	cis	G/A	A	-4.50512	None:2_210893627	0.0167305
6.99633e-06	rs6053149	20	5121536	20_5171782	20	5171792	cis	A/T	T	4.49381	CDS2	0.0175127
6.99633e-06	rs1216360	4	129574767	4_129794385	4	129794395	cis	A/C	C	-4.49381	PHF17	0.0175127
6.99633e-06	rs9379691	6	24807829	6_24805644	6	24805654	cis	G/A	A	4.49381	FAM65B	0.0175127
6.99633e-06	rs842766	2	60870999	2_61025484	2	61025494	cis	T/C	C	-4.49381	PAPOLG	0.0175127
6.99633e-06	rs7561707	2	118688418	2_118673163	2	118673173	cis	C/G	G	-4.49381	CCDC93	0.0175127
7.38082e-06	rs2256229	20	1517979	20_1513026	20	1513036	cis	A/G	G	-4.48252	RP4-576H24.2	0.0181024
7.38082e-06	rs882669	21	47294221	21_47424923	21	47424933	cis	C/T	T	-4.48252	COL6A1	0.0181024
7.38082e-06	rs6003875	22	24101860	22_24176691	22	24176701	cis	G/C	C	-4.48252	DERL3	0.0181024
7.38082e-06	rs5751058	22	41565285	22_41575956	22	41575966	cis	A/G	G	-4.48252	RP1-85F18.5	0.0181024
7.38082e-06	rs308757	11	88158865	11_88026880	11	88026890	cis	G/A	A	-4.48252	CTSC	0.0181024
7.38082e-06	rs1962047	12	58292707	12_58210846	12	58210856	cis	A/G	A	4.48252	AVIL	0.0181024
7.38082e-06	rs2072190	7	139719184	7_139716287	7	139716297	cis	A/G	A	4.48252	TBXAS1	0.0181024
7.38082e-06	rs10794040	10	127614273	10_127524950	10	127524960	cis	A/T	A	-4.48252	DHX32	0.0181024
7.38082e-06	rs11731367	4	76817412	4_76857321	4	76857331	cis	G/A	A	4.48252	NAAA	0.0181024
7.38082e-06	rs10003662	4	177258951	4_177263411	4	177263421	cis	C/G	G	-4.48252	None:4_177263411	0.0181024
7.38082e-06	rs11746090	5	77339846	5_77298179	5	77298189	cis	G/A	A	-4.48252	AP3B1	0.0181024
7.38082e-06	rs4952175	2	30898892	2_30866785	2	30866795	cis	C/G	G	4.48252	LCLAT1	0.0181024
7.38082e-06	rs2018318	1	175115567	1_175126155	1	175126165	cis	C/A	A	4.48252	KIAA0040	0.0181024
7.77819e-06	rs9747201	17	80177852	17_80197241	17	80197251	cis	C/A	A	4.47123	None:17_80197241	0.0187192
7.77819e-06	rs1540181	11	77259435	11_77327351	11	77327361	cis	C/T	T	-4.47123	CLNS1A	0.0187192
7.77819e-06	rs7331285	13	48600147	13_48616132	13	48616142	cis	T/A	A	4.47123	None:13_48616132	0.0187192
7.77819e-06	rs3803405	15	85383640	15_85349057	15	85349067	cis	G/A	A	-4.47123	ZNF592	0.0187192
7.77819e-06	rs11075688	16	68655924	16_68600940	16	68600950	cis	T/C	C	-4.47123	ZFP90	0.0187192
7.77819e-06	rs1126667	17	6902760	17_6898434	17	6898444	cis	G/A	A	-4.47123	AC027763.2	0.0187192
7.77819e-06	rs2680700	17	56440542	17_56430553	17	56430563	cis	G/T	T	-4.47123	RNF43	0.0187192
7.77819e-06	rs13267602	8	22750817	8_22960633	8	22960643	cis	G/A	A	4.47123	TNFRSF10C	0.0187192
7.77819e-06	rs10828010	10	20593680	10_20519580	10	20519590	cis	A/C	C	-4.47123	PLXDC2	0.0187192
7.77819e-06	rs1043147	3	133544998	3_133540293	3	133540303	cis	A/G	G	4.47123	SRPRB	0.0187192
7.77819e-06	rs3131713	1	20972048	1_20977192	1	20977202	cis	A/G	G	-4.47123	PINK1	0.0187192
8.20362e-06	rs7244887	18	13523462	18_13645746	18	13645756	cis	A/G	G	-4.45995	C18orf1	0.0200244
8.20362e-06	rs12170331	22	17598409	22_17590792	22	17590802	cis	G/A	A	4.45995	IL17RA	0.0200244
8.20362e-06	rs17118409	12	56630764	12_56556643	12	56556653	cis	G/A	A	-4.45995	MYL6	0.0200244
8.20362e-06	rs11156734	14	21347232	14_21424339	14	21424349	cis	T/C	C	4.45995	RNASE2	0.0200244
8.20362e-06	rs3948710	7	102957156	7_103008988	7	103008998	cis	A/G	G	-4.45995	PSMC2	0.0200244
8.20362e-06	rs7707889	5	70667205	5_70423032	5	70423042	cis	T/G	G	4.45995	RP11-1280N14.3-001	0.0200244
8.20362e-06	rs3185733	5	112359020	5_112356347	5	112356357	cis	A/C	A	-4.45995	DCP2	0.0200244
8.64318e-06	rs6088664	20	33551100	20_33789987	20	33789997	cis	A/G	G	4.44869	EDEM2	0.0217129
8.64318e-06	rs7855	6	160100302	6_160103522	6	160103532	cis	A/G	G	4.44869	SOD2	0.0217129
8.64318e-06	rs4566975	7	128083454	7_128303466	7	128303476	cis	G/A	A	4.44869	None:7_128303466	0.0217129
8.64318e-06	rs10818499	9	123800094	9_123714662	9	123714672	cis	A/T	A	4.44869	C5	0.0217129
8.64318e-06	rs11602954	11	202856	11_201031	11	201041	cis	G/A	A	4.44869	BET1L	0.0217129
8.64318e-06	rs4622984	4	155452233	4_155456175	4	155456185	cis	C/T	T	-4.44869	PLRG1	0.0217129
8.64318e-06	rs2963275	5	1519693	5_1462139	5	1462149	cis	G/A	A	4.44869	None:5_1462139	0.0217129
8.64318e-06	rs2431212	5	162759623	5_162880644	5	162880654	cis	G/A	A	-4.44869	NUDCD2	0.0217129
8.64318e-06	rs10872396	6	133038179	6_133065506	6	133065516	cis	C/T	T	-4.44869	VNN2	0.0217129
8.64318e-06	rs7581410	2	119721010	2_119752048	2	119752058	cis	T/C	C	-4.44869	MARCO	0.0217129
9.1052e-06	rs2278242	19	41131675	19_41097126	19	41097136	cis	C/G	G	4.43743	SHKBP1	0.0223543
9.1052e-06	rs4806636	19	55548558	19_55550513	19	55550523	cis	G/T	G	-4.43743	None:19_55550513	0.0223543
9.1052e-06	rs11668232	19	57864488	19_57912353	19	57912363	cis	A/G	G	4.43743	ZNF548	0.0223543
9.1052e-06	rs8116486	20	43454185	20_43587688	20	43587698	cis	C/T	T	4.43743	None:20_43587688	0.0223543
9.1052e-06	rs761746	22	32025913	22_32015383	22	32015393	cis	T/C	C	-4.43743	PISD	0.0223543
9.1052e-06	rs737617	11	9672468	11_9773232	11	9773242	cis	C/T	T	-4.43743	SWAP70	0.0223543
9.1052e-06	rs7949030	11	62394881	11_62458782	11	62458792	cis	A/G	G	-4.43743	BSCL2	0.0223543
9.1052e-06	rs3784335	15	68616496	15_68473672	15	68473682	cis	A/G	A	4.43743	PIAS1	0.0223543
9.1052e-06	rs4543123	4	38792524	4_38810651	4	38810661	cis	G/A	G	-4.43743	TLR1	0.0223543
9.1052e-06	rs9864095	3	151007226	3_151044286	3	151044296	cis	A/G	G	4.43743	P2RY13	0.0223543
9.1052e-06	rs6679869	1	115217727	1_115262294	1	115262304	cis	G/C	C	-4.43743	CSDE1	0.0223543
9.1052e-06	rs4657704	1	167707655	1_167666851	1	167666861	cis	G/A	A	4.43743	RCSD1	0.0223543
9.59965e-06	rs6083009	20	23107438	20_23026975	20	23026985	cis	T/C	T	4.42618	THBD	0.0235225
9.59965e-06	rs4821475	22	36669095	22_36677388	22	36677398	cis	C/T	T	-4.42618	MYH9	0.0235225
9.59965e-06	rs3810	8	17914117	8_17914214	8	17914224	cis	T/G	T	-4.42618	None:8_17914214	0.0235225
9.59965e-06	rs1125853	8	30568635	8_30535919	8	30535929	cis	G/C	C	4.42618	GSR	0.0235225
9.59965e-06	rs6689029	1	183387943	1_183521376	1	183521386	cis	G/C	C	4.42618	SMG7	0.0235225
1.01103e-05	rs7660102	4	38724573	4_38702186	4	38702196	cis	A/C	A	-4.41494	KLF3	0.0244418
1.01103e-05	rs8955	6	7288297	6_7218796	6	7218806	cis	G/A	A	-4.41494	RREB1	0.0244418
1.01103e-05	rs940897	3	133558096	3_133539385	3	133539395	cis	C/G	G	-4.41494	SRPRB	0.0244418
1.01103e-05	rs4654724	1	21177210	1_21069168	1	21069178	cis	C/T	T	-4.41494	HP1BP3	0.0244418
1.01103e-05	rs12746613	1	161467042	1_161648390	1	161648400	cis	C/T	T	4.41494	FCGR2B	0.0244418
1.06469e-05	rs731945	19	18567039	19_18553626	19	18553636	cis	C/T	T	-4.40371	ELL	0.0253783
1.06469e-05	rs1645782	19	54827480	19_54818340	19	54818350	cis	G/T	T	-4.40371	None:19_54818340	0.0253783
1.06469e-05	rs269913	19	55481669	19_55565243	19	55565253	cis	C/T	C	4.40371	None:19_55565243	0.0253783
1.06469e-05	rs1871042	11	67353844	11_67353901	11	67353911	cis	C/T	T	4.40371	GSTP1	0.0253783
1.06469e-05	rs2040476	8	18032510	8_17887013	8	17887023	cis	G/T	T	-4.40371	PCM1	0.0253783
1.06469e-05	rs7466635	9	139980417	9_139757819	9	139757829	cis	C/T	T	4.40371	None:9_139757819	0.0253783
1.06469e-05	rs869139	1	26527699	1_26497240	1	26497250	cis	T/C	C	4.40371	ZNF593	0.0253783
1.06469e-05	rs12568757	1	150729793	1_150782308	1	150782318	cis	G/A	G	4.40371	ARNT	0.0253783
1.12106e-05	rs2620828	19	5152387	19_5151770	19	5151780	cis	C/T	T	4.39249	KDM4B	0.0265823
1.12106e-05	rs6132562	20	23068346	20_23064187	20	23064197	cis	G/A	A	4.39249	CD93	0.0265823
1.12106e-05	rs1358253	12	16414427	12_16189845	12	16189855	cis	A/G	G	4.39249	DERA	0.0265823
1.12106e-05	rs10846592	12	124548394	12_124499828	12	124499838	cis	A/G	G	-4.39249	RP11-522N14.1	0.0265823
1.12106e-05	rs929208	16	31743929	16_31723266	16	31723276	cis	G/A	A	4.39249	None:16_31723266	0.0265823
1.12106e-05	rs922446	16	56393191	16_56396090	16	56396100	cis	T/C	T	4.39249	AMFR	0.0265823
1.12106e-05	rs4342445	6	160098222	6_160090129	6	160090139	cis	G/A	A	-4.39249	None:6_160090129	0.0265823
1.12106e-05	rs12255316	10	114148689	10_114181759	10	114181769	cis	T/C	C	4.39249	ACSL5	0.0265823
1.12106e-05	rs6596075	5	131742228	5_131731793	5	131731803	cis	C/G	G	-4.39249	None:5_131731793	0.0265823
1.12106e-05	rs1229390	1	167607340	1_167385276	1	167385286	cis	T/C	C	-4.39249	None:1_167385276	0.0265823
1.18027e-05	rs12945469	17	73372243	17_73314967	17	73314977	cis	A/G	G	4.38128	None:17_73314967	0.0282609
1.18027e-05	rs2301551	12	58124534	12_58176021	12	58176031	cis	C/G	G	4.38128	RP11-571M6.15	0.0282609
1.18027e-05	rs9535749	13	52328844	13_52334042	13	52334052	cis	T/A	A	4.38128	WDFY2	0.0282609
1.18027e-05	rs13268068	8	17134982	8_17077898	8	17077908	cis	A/G	G	-4.38128	ZDHHC2	0.0282609
1.18027e-05	rs454563	6	13295536	6_13290274	6	13290284	cis	C/T	C	-4.38128	TBC1D7	0.0282609
1.24247e-05	rs3745697	19	49403677	19_49426489	19	49426499	cis	G/C	C	-4.37007	NUCB1	0.0295455
1.24247e-05	rs12451936	17	29797082	17_29859970	17	29859980	cis	T/C	C	-4.37007	RAB11FIP4	0.0295455
1.24247e-05	rs6901017	6	28152583	6_28090790	6	28090800	cis	C/T	C	-4.37007	None:6_28090790	0.0295455
1.24247e-05	rs1874230	6	74228049	6_74225643	6	74225653	cis	G/A	A	4.37007	EEF1A1	0.0295455
1.24247e-05	rs3181077	3	46250652	3_46306558	3	46306568	cis	T/C	C	-4.37007	CCR3	0.0295455
1.24247e-05	rs13402508	2	177111630	2_176882011	2	176882021	cis	A/G	A	4.37007	None:2_176882011	0.0295455
1.30778e-05	rs6038088	20	5174600	20_5170415	20	5170425	cis	A/G	A	-4.35888	CDS2	0.0311937
1.30778e-05	rs7023262	9	96042061	9_95798356	9	95798366	cis	G/A	A	-4.35888	None:9_95798356	0.0311937
1.30778e-05	rs11198820	10	120961043	10_120914604	10	120914614	cis	G/C	C	4.35888	SFXN4	0.0311937
1.30778e-05	rs257896	5	128314064	5_128449513	5	128449523	cis	T/A	A	4.35888	ISOC1	0.0311937
1.30778e-05	rs2597752	4	17479873	4_17488264	4	17488274	cis	A/C	C	-4.35888	QDPR	0.0311937
1.30778e-05	rs2303551	2	160637324	2_160637391	2	160637401	cis	G/A	A	4.35888	LY75-CD302	0.0311937
1.30778e-05	rs12693932	2	202093395	2_202028803	2	202028813	cis	C/T	C	-4.35888	CFLAR	0.0311937
1.30778e-05	rs676913	1	89637578	1_89572593	1	89572603	cis	A/G	G	-4.35888	GBP2	0.0311937
1.37635e-05	rs12602181	17	81023159	17_80900130	17	80900140	cis	C/T	T	4.3477	None:17_80900130	0.0327759
1.37635e-05	rs5756202	22	36870845	22_36883262	22	36883272	cis	A/C	C	4.3477	FOXRED2	0.0327759
1.37635e-05	rs12935119	16	89542874	16_89565061	16	89565071	cis	T/A	T	-4.3477	None:16_89565061	0.0327759
1.37635e-05	rs1181901	7	77010130	7_76924358	7	76924368	cis	G/T	G	4.3477	CCDC146	0.0327759
1.37635e-05	rs17150369	7	87839690	7_87905781	7	87905791	cis	T/C	C	-4.3477	STEAP4	0.0327759
1.37635e-05	rs12201624	6	17979139	6_17950729	6	17950739	cis	G/T	G	-4.3477	KIF13A	0.0327759
1.37635e-05	rs3091309	3	46303184	3_46243957	3	46243967	cis	G/A	A	4.3477	CCR1	0.0327759
1.37635e-05	rs6806547	3	63893477	3_64001512	3	64001522	cis	T/G	G	4.3477	RP11-245J9.4	0.0327759
1.37635e-05	rs10888560	1	153406561	1_153333359	1	153333369	cis	G/A	A	4.3477	S100A9	0.0327759
1.44835e-05	rs6040066	20	1118399	20_1119250	20	1119260	cis	G/T	T	-4.33652	PSMF1	0.0343681
1.44835e-05	rs5762399	22	28306607	22_28398552	22	28398562	cis	T/C	C	4.33652	TTC28-AS1	0.0343681
1.44835e-05	rs4898538	12	50243371	12_50157236	12	50157246	cis	G/A	A	-4.33652	TMBIM6	0.0343681
1.44835e-05	rs787650	10	95136032	10_95066464	10	95066474	cis	T/C	C	-4.33652	MYOF	0.0343681
1.44835e-05	rs9309628	2	86172328	2_86371203	2	86371213	cis	C/T	T	4.33652	IMMT	0.0343681
1.52394e-05	rs11669614	19	56247844	19_56114149	19	56114159	cis	A/G	G	4.32535	ZNF524	0.0350935
1.52394e-05	rs910974	20	5203917	20_5171883	20	5171893	cis	C/T	C	-4.32535	CDS2	0.0350935
1.52394e-05	rs2521265	11	2315580	11_2316917	11	2316927	cis	G/C	C	-4.32535	C11orf21	0.0350935
1.52394e-05	rs2986429	11	34918375	11_34904151	11	34904161	cis	G/A	A	-4.32535	APIP	0.0350935
1.52394e-05	rs1660882	11	71109373	11_71209435	11	71209445	cis	G/A	G	-4.32535	NADSYN1	0.0350935
1.52394e-05	rs921071	2	43241644	2_43460530	2	43460540	cis	G/A	A	4.32535	None:2_43460530	0.0350935
1.52394e-05	rs546	1	93617546	1_93803778	1	93803788	cis	C/T	T	-4.32535	RP4-717I23.3	0.0350935
1.60327e-05	rs3909692	18	34436370	18_34366842	18	34366852	cis	C/T	T	-4.3142	None:18_34366842	0.0364527
1.60327e-05	rs4802739	19	51263296	19_51322532	19	51322542	cis	A/C	C	-4.3142	KLK1	0.0364527
1.60327e-05	rs2236616	21	47856106	21_47966931	21	47966941	cis	A/C	A	4.3142	DIP2A	0.0364527
1.60327e-05	rs11168187	12	48044011	12_48176567	12	48176577	cis	A/G	G	-4.3142	None:12_48176567	0.0364527
1.60327e-05	rs407983	16	450759	16_450648	16	450658	cis	C/G	G	4.3142	NME4	0.0364527
1.60327e-05	rs9935898	16	27463876	16_27460922	16	27460932	cis	C/G	G	4.3142	IL21R	0.0364527
1.60327e-05	rs3756246	4	15706790	4_15606929	4	15606939	cis	A/T	A	4.3142	FBXL5	0.0364527
1.60327e-05	rs6682205	1	224705588	1_224647078	1	224647088	cis	G/A	A	4.3142	CNIH3	0.0364527
1.60327e-05	rs7599087	2	29039575	2_29025759	2	29025769	cis	T/C	C	4.3142	SPDYA	0.0364527
1.60327e-05	rs6685920	1	43321476	1_43310002	1	43310012	cis	G/A	A	4.3142	ERMAP	0.0364527
1.68501e-05	rs2411837	15	101110302	15_101109863	15	101109873	cis	G/C	C	4.30305	LINS	0.0380798
1.68501e-05	rs4718412	7	66286867	7_66107959	7	66107969	cis	T/C	C	-4.30305	KCTD7	0.0380798
1.68501e-05	rs2855985	9	33799322	9_33917888	9	33917898	cis	A/C	A	-4.30305	UBE2R2	0.0380798
1.68501e-05	rs2436383	5	156620013	5_156819900	5	156819910	cis	C/G	G	4.30305	CTB-109A12.1	0.0380798
1.68501e-05	rs12209262	6	133073173	6_133070268	6	133070278	cis	C/T	T	4.30305	VNN2	0.0380798
1.68501e-05	rs7661303	4	17518920	4_17488342	4	17488352	cis	C/T	T	-4.30305	QDPR	0.0380798
1.68501e-05	rs1361773	1	205552105	1_205758370	1	205758380	cis	A/G	A	4.30305	SLC41A1	0.0380798
1.68501e-05	rs7543108	1	117991182	1_118167305	1	118167315	cis	T/C	C	4.30305	FAM46C	0.0380798
1.77231e-05	rs11696216	20	57175266	20_57254135	20	57254145	cis	A/T	T	-4.29191	STX16-NPEPL1	0.0393583
1.77231e-05	rs2461871	15	76822418	15_76634634	15	76634644	cis	C/G	G	4.29191	ISL2	0.0393583
1.77231e-05	rs2270849	16	18853349	16_18816737	16	18816747	cis	C/T	C	-4.29191	SMG1	0.0393583
1.77231e-05	rs4533725	4	88200807	4_88225103	4	88225113	cis	G/A	A	4.29191	None:4_88225103	0.0393583
1.77231e-05	rs3733897	5	134223593	5_134235363	5	134235373	cis	A/G	G	4.29191	TXNDC15	0.0393583
1.77231e-05	rs7534154	1	205543767	1_205689669	1	205689679	cis	T/C	T	-4.29191	NUCKS1	0.0393583
1.77231e-05	rs6541001	1	11837367	1_11907738	1	11907748	cis	C/T	T	4.29191	NPPA-AS1	0.0393583
1.77231e-05	rs11807657	1	167759419	1_167759297	1	167759307	cis	C/G	G	-4.29191	MPZL1	0.0393583
1.8639e-05	rs2057733	19	14848937	19_14846342	19	14846352	cis	C/T	T	4.28078	EMR2	0.0408659
1.8639e-05	rs2236483	21	46926054	21_46932564	21	46932574	cis	T/C	C	-4.28078	SLC19A1	0.0408659
1.8639e-05	rs1051189	14	23033838	14_23033815	14	23033825	cis	G/A	A	4.28078	None:14_23033815	0.0408659
1.8639e-05	rs4898732	14	52542844	14_52471293	14	52471303	cis	T/C	C	4.28078	C14orf166	0.0408659
1.8639e-05	rs12442778	15	90360038	15_90328515	15	90328525	cis	A/G	G	-4.28078	ANPEP	0.0408659
1.8639e-05	rs17304551	8	66633039	8_66515094	8	66515104	cis	G/A	A	-4.28078	ARMC1	0.0408659
1.8639e-05	rs10858293	9	137809685	9_137801491	9	137801501	cis	A/C	A	4.28078	None:9_137801491	0.0408659
1.8639e-05	rs16931332	10	76046923	10_76285061	10	76285071	cis	G/A	A	4.28078	ADK	0.0408659
1.8639e-05	rs4864615	4	58077441	4_57897422	4	57897432	cis	G/A	G	4.28078	IGFBP7	0.0408659
1.8639e-05	rs13445	5	112355908	5_112351970	5	112351980	cis	A/G	G	-4.28078	DCP2	0.0408659
1.8639e-05	rs9636399	2	71288912	2_71311792	2	71311802	cis	T/C	C	-4.28078	None:2_71311792	0.0408659
1.8639e-05	rs6706797	2	178025962	2_178087841	2	178087851	cis	C/T	T	-4.28078	None:2_178087841	0.0408659
1.95824e-05	rs1412957	20	45557065	20_45315383	20	45315393	cis	A/G	G	4.26965	TP53RK	0.0419018
1.95824e-05	rs25680	12	6554628	12_6548340	12	6548350	cis	G/A	A	4.26965	None:12_6548340	0.0419018
1.95824e-05	rs12446160	16	48358368	16_48396411	16	48396421	cis	A/G	G	-4.26965	None:16_48396411	0.0419018
1.95824e-05	rs4783108	16	85000226	16_85127767	16	85127777	cis	G/A	A	4.26965	KIAA0513	0.0419018
1.95824e-05	rs11080261	17	25990894	17_25975976	17	25975986	cis	G/A	A	-4.26965	None:17_25975976	0.0419018
1.95824e-05	rs7777929	7	28750479	7_28860916	7	28860926	cis	C/T	C	-4.26965	CREB5	0.0419018
1.95824e-05	rs10807682	7	64110593	7_64147138	7	64147148	cis	C/T	C	4.26965	ZNF107	0.0419018
1.95824e-05	rs9856772	3	142221956	3_142168330	3	142168340	cis	G/A	A	-4.26965	ATR	0.0419018
1.95824e-05	rs3795542	1	89734274	1_89723846	1	89723856	cis	A/C	A	-4.26965	None:1_89723846	0.0419018
1.95824e-05	rs1980908	1	153183088	1_153333154	1	153333164	cis	G/A	A	4.26965	S100A9	0.0419018
2.05895e-05	rs917533	17	59471082	17_59470017	17	59470027	cis	G/A	A	-4.25854	BCAS3	0.0433884
2.05895e-05	rs2073732	22	19504470	22_19511028	22	19511038	cis	C/T	T	4.25854	CLDN5	0.0433884
2.05895e-05	rs3827385	22	44388817	22_44606518	22	44606528	cis	T/C	C	4.25854	PARVG	0.0433884
2.05895e-05	rs4619189	12	131313797	12_131274248	12	131274258	cis	C/T	T	-4.25854	STX2	0.0433884
2.05895e-05	rs2400919	14	100882296	14_100800230	14	100800240	cis	T/C	T	4.25854	WARS	0.0433884
2.05895e-05	rs17806082	17	30705346	17_30818177	17	30818187	cis	C/G	G	-4.25854	CDK5R1	0.0433884
2.05895e-05	rs12950225	17	46145200	17_46059027	17	46059037	cis	G/A	A	-4.25854	CDK5RAP3	0.0433884
2.05895e-05	rs4872153	8	23411559	8_23425600	8	23425610	cis	C/T	C	-4.25854	SLC25A37	0.0433884
2.05895e-05	rs316340	6	2838102	6_2832581	6	2832591	cis	G/A	G	-4.25854	SERPINB1	0.0433884
2.05895e-05	rs3821031	2	219295249	2_219460915	2	219460925	cis	C/T	T	-4.25854	None:2_219460915	0.0433884
2.05895e-05	rs3917768	1	169572947	1_169660629	1	169660639	cis	G/T	G	-4.25854	SELL	0.0433884
2.16266e-05	rs7211656	17	78182418	17_78174677	17	78174687	cis	A/G	G	4.24744	None:17_78174677	0.0435223
2.16266e-05	rs12985777	19	2268055	19_2275207	19	2275217	cis	C/T	T	4.24744	C19orf35	0.0435223
2.16266e-05	rs322148	19	11420000	19_11411331	19	11411341	cis	C/T	T	-4.24744	None:19_11411331	0.0435223
2.16266e-05	rs6511167	19	21042029	19_20982520	19	20982530	cis	C/A	C	-4.24744	ZNF66P	0.0435223
2.16266e-05	rs10853791	19	48162698	19_47991185	19	47991195	cis	C/G	G	-4.24744	AC073548.1	0.0435223
2.16266e-05	rs17694990	19	52267703	19_52273378	19	52273388	cis	T/G	G	-4.24744	None:19_52273378	0.0435223
2.16266e-05	rs443501	19	54779101	19_54778397	19	54778407	cis	C/T	T	4.24744	LILRB2	0.0435223
2.16266e-05	rs738035	22	17594886	22_17597333	22	17597343	cis	T/C	T	4.24744	CECR6	0.0435223
2.16266e-05	rs7978312	12	75732335	12_75877415	12	75877425	cis	A/G	A	-4.24744	None:12_75877415	0.0435223
2.16266e-05	rs8041458	15	42196846	15_42140366	15	42140376	cis	G/C	C	-4.24744	SPTBN5	0.0435223
2.16266e-05	rs4787415	16	27251206	16_27278084	16	27278094	cis	G/A	A	-4.24744	None:16_27278084	0.0435223
2.16266e-05	rs12258	16	69358916	16_69202897	16	69202907	cis	G/A	A	-4.24744	CIRH1A	0.0435223
2.16266e-05	rs7221374	17	33826720	17_33842767	17	33842777	cis	A/G	G	4.24744	SLFN12L	0.0435223
2.16266e-05	rs931625	8	20098677	8_20087544	8	20087554	cis	G/C	C	4.24744	None:8_20087544	0.0435223
2.16266e-05	rs4837793	9	123483621	9_123384849	9	123384859	cis	A/G	G	-4.24744	MEGF9	0.0435223
2.16266e-05	rs11103306	9	138961722	9_138898448	9	138898458	cis	A/G	G	4.24744	NACC2	0.0435223
2.16266e-05	rs2114442	4	100832060	4_100869768	4	100869778	cis	T/C	T	-4.24744	H2AFZ	0.0435223
2.16266e-05	rs2339832	5	172658139	5_172421789	5	172421799	cis	A/C	C	-4.24744	ATP6V0E1	0.0435223
2.16266e-05	rs7582949	2	65518025	2_65497219	2	65497229	cis	A/C	A	4.24744	None:2_65497219	0.0435223
2.16266e-05	rs262680	1	2167149	1_2116167	1	2116177	cis	C/T	T	4.24744	C1orf86	0.0435223
2.27334e-05	rs11055034	12	12890626	12_12881565	12	12881575	cis	A/C	A	-4.23634	APOLD1	0.0458835
2.27334e-05	rs1703924	8	608864	8_623411	8	623421	cis	G/C	C	4.23634	ERICH1	0.0458835
2.27334e-05	rs10998577	10	70867173	10_70845504	10	70845514	cis	A/G	G	4.23634	None:10_70845504	0.0458835
2.27334e-05	rs2726207	4	108639491	4_108535106	4	108535116	cis	A/C	C	4.23634	PAPSS1	0.0458835
2.27334e-05	rs1494558	5	35861068	5_35876912	5	35876922	cis	C/T	T	-4.23634	IL7R	0.0458835
2.27334e-05	rs441342	6	25023189	6_25022823	6	25022833	cis	T/C	C	-4.23634	FAM65B	0.0458835
2.27334e-05	rs10048838	2	73368674	2_73481854	2	73481864	cis	C/A	A	-4.23634	FBXO41	0.0458835
2.27334e-05	rs7549785	1	159277868	1_159277860	1	159277870	cis	G/A	A	-4.23634	None:1_159277860	0.0458835
2.38729e-05	rs4808967	19	19640524	19_19617690	19	19617700	cis	T/C	C	4.22525	GATAD2A	0.0488625
2.38729e-05	rs17239607	19	54743217	19_54720822	19	54720832	cis	C/T	T	-4.22525	LILRA6	0.0488625
2.38729e-05	rs2500403	20	25359150	20_25278353	20	25278363	cis	T/G	G	4.22525	PYGB	0.0488625
2.38729e-05	rs2836305	21	39696476	21_39673093	21	39673103	cis	T/C	C	-4.22525	KCNJ15	0.0488625
2.38729e-05	rs1787034	11	65382564	11_65193526	11	65193536	cis	T/C	C	4.22525	None:11_65193526	0.0488625
2.38729e-05	rs7337432	13	52422211	13_52334458	13	52334468	cis	G/A	A	-4.22525	None:13_52334458	0.0488625
2.38729e-05	rs10514520	16	81987458	16_81744642	16	81744652	cis	A/T	T	-4.22525	CMIP	0.0488625
2.38729e-05	rs10972032	9	34269079	9_34343537	9	34343547	cis	C/T	T	4.22525	NUDT2	0.0488625
2.38729e-05	rs10788580	10	89830316	10_89833218	10	89833228	cis	C/T	T	-4.22525	None:10_89833218	0.0488625
2.38729e-05	rs852924	6	72182660	6_72011728	6	72011738	cis	G/A	G	-4.22525	OGFRL1	0.0488625
2.38729e-05	rs17251221	3	121993247	3_122060400	3	122060410	cis	A/G	G	-4.22525	None:3_122060400	0.0488625
2.38729e-05	rs17026356	2	85685465	2_85621991	2	85622001	cis	G/C	C	4.22525	None:2_85621991	0.0488625
2.38729e-05	rs2314398	2	97413488	2_97500767	2	97500777	cis	C/G	G	-4.22525	None:2_97500767	0.0488625
2.38729e-05	rs3791337	2	113945455	2_113960451	2	113960461	cis	C/T	C	4.22525	PSD4	0.0488625
2.38729e-05	rs715185	2	197855152	2_197846907	2	197846917	cis	C/T	T	4.22525	ANKRD44	0.0488625
