# Supplementary material for: DeepSAGE Reveals Genetic Variants Associated with Alternative Polyadenylation and Expression of Coding and Non-coding Transcripts
Source: PLoS Genet. 2013 Jun 20;9(6):e1003594. doi: 10.1371/journal.pgen.1003594 (PMC3688553; doi:10.1371/journal.pgen.1003594)
Supplement: Table S2 — Trait-associated SNPs affecting the expression of DeepSAGE tags of 94 peripheral blood samples. (XLS) [file pgen.1003594.s005.xls]

## Sheet: Sheet1
Table S2. Trait-associated SNPs affecting the expression of DeepSAGE tags of 94 peripheral blood samples
SNP name	Tag chr.	Tag position (midpoint)	In gene	Associated trait
rs3000073	14	105717127	BTBD6	Mean platelet volume
rs12594515	15	45995320	None	Waist circumference
rs2549794	5	96255109	ERAP2	Crohn's disease
rs2070729	5	131818834	IRF1	Platelet counts
rs4072910	19	8640274	MYO1F	Height
rs13160562	5	96110323	ERAP1	Alcohol dependence
rs2066938	12	121177776	ACADS	Metabolic traits
rs12575642	11	63991801	TRPT1	Attention deficit hyperactivity disorder
rs1059440	11	63991801	TRPT1	Attention deficit hyperactivity disorder
rs6504218	17	62397000	None	Coronary heart disease
rs7412746	1	150697304	None	Melanoma
rs2014355	12	121177776	ACADS	Metabolite levels
rs12355784	10	64914421	NRBF2	Liver enzyme levels
rs1023252	1	11846775	MTHFR	Natriuretic peptide levels
rs7896518	10	64914421	NRBF2	Mean platelet volume
rs2071348	11	5274485	HBG2	Beta thalassemia/hemoglobin E disease
rs7498665	16	28995187	SPNS1	Body mass index
rs7359397	16	28995187	SPNS1	Body mass index
rs1064395	19	19390033	SUGP1	Bipolar disorder
rs4950806	1	201974865	RNPEP	Butyrylcholinesterase levels
rs477895	11	63991801	TRPT1	Mean platelet volume
rs9355610	6	167352466	RNASET2	Graves' disease
rs4924410	15	40328035	SRP14	Ewing sarcoma
rs7072216	10	100176248	HPS1	Metabolite levels
rs10187424	2	85809089	None	Prostate cancer
rs2058660	2	103068973	IL18RAP	Crohn's disease
rs917997	2	103068973	IL18RAP	Celiac disease
rs694739	11	64124984	CCDC88B	Crohn's disease
rs3123078	10	51491253	TIMM23B	Prostate cancer
rs4132601	7	50471802	None	Acute lymphoblastic leukemia (childhood)
rs4580814	5	1050754	SLC12A7	Hematological and biochemical traits
rs13016963	2	202151260	CASP8	Melanoma
rs3091242	1	25589023	RP11-335G20.5	Erythrocyte sedimentation rate
rs2236313	6	167352466	RNASET2	Vitiligo
rs1953126	9	123616260	RP11-27I1.2	Celiac disease and Rheumatoid arthritis
rs2301436	6	167352466	RNASET2	Crohn's disease
rs13015714	2	103068973	IL18RAP	Celiac disease
rs881375	9	123616260	RP11-27I1.2	Rheumatoid arthritis
rs10903129	1	25589023	RP11-335G20.5	Erythrocyte sedimentation rate
rs12027135	1	25589023	RP11-335G20.5	Cholesterol, total
rs11052552	12	9847652	CLEC2D	Type 1 diabetes
rs9875589	3	14196086	None	Ovarian reserve
rs174548	11	61634780	FADS2	HDL cholesterol
rs538147	11	64124984	CCDC88B	Leprosy
rs6704644	2	234380527	DGKD	Bilirubin levels
rs10928195	2	144461555	ARHGAP15	Quantitative traits
rs2302189	17	56430580	None	Dental caries
rs30187	5	96110323	ERAP1	Ankylosing spondylitis
rs7181230	15	40328035	SRP14	Dehydroepiandrosterone sulphate levels
rs8049439	16	28995187	SPNS1	Inflammatory bowel disease (early onset)
rs2277862	20	34214580	CPNE1	Cholesterol, total
rs11676348	2	219103884	ARPC2	Ulcerative colitis
rs3194051	5	35884591	None	Ulcerative colitis
rs1296028	8	11702117	None	Parkinson's disease
rs3761847	9	123616260	RP11-27I1.2	Rheumatoid arthritis
rs3764021	12	9847652	CLEC2D	Type 1 diabetes
rs2188962	5	131818834	IRF1	Crohn's disease
rs4705952	5	131818834	IRF1	C-reactive protein
rs11978267	7	50471802	None	Acute lymphoblastic leukemia (childhood)
rs8192917	14	25100281	GZMB	Vitiligo
rs7804356	7	27139849	None	Type 1 diabetes
rs4886707	15	75650665	MAN2C1	Height
rs4143832	5	131818834	IRF1	Eosinophil counts
rs10466829	12	9847652	CLEC2D	Multiple sclerosis
rs8034191	15	78792727	IREB2	Lung cancer
rs12521868	5	131818834	IRF1	Crohn's disease
rs6489785	12	121177776	ACADS	Longevity
rs2900333	12	14656728	PLBD1	Testicular germ cell cancer
rs174574	11	61634780	FADS2	Phospholipid levels (plasma)
rs6834314	4	88225074	HSD17B13	Liver enzyme levels (alanie transaminase)
rs174536	11	61634780	FADS2	Phospholipid levels (plasma)
rs174546	11	61634780	FADS2	Cholesterol, total
rs4246215	11	61634780	FADS2	Platelet counts
rs4917014	7	50472441	IKZF1	Systemic lupus erythematosus
rs27434	5	96110323	ERAP1	Ankylosing spondylitis
rs10781499	9	139258457	CARD9	Ulcerative colitis
rs7923609	10	64914421	NRBF2	Liver enzyme levels (alkaline phosphatase)
rs2239547	3	52847344	MUSTN1	Schizophrenia
rs174547	11	61634780	FADS2	Lipid metabolism phenotypes
rs13053175	22	37600609	SSTR3	Longevity
rs174535	11	61634780	FADS2	Phospholipid levels (plasma)
rs102275	11	61634780	FADS2	Phospholipid levels (plasma)
rs174538	11	61634780	FADS2	Phospholipid levels (plasma)
rs174601	11	61634780	FADS2	Liver enzyme levels (alkaline phosphatase)
rs1378942	15	75095335	None	Diastolic blood pressure
rs2036527	15	78792727	IREB2	Pulmonary function
rs11602954	11	201041	BET1L	Mean platelet volume
rs3925075	16	31394256	ITGAX	IgA nephropathy
rs174550	11	61634780	FADS2	Phospholipid levels (plasma)
rs6596075	5	131731803	None	Crohn's disease
rs1051730	15	78792727	IREB2	Smoking behavior
rs910316	14	75483549	MLH3	Height
rs12219125	10	20519590	PLXDC2	Diabetic retinopathy
rs6684514	1	156262896	C1orf85	Hematological and biochemical traits
rs2472304	15	75095335	None	Caffeine consumption
rs1728785	16	68600950	ZFP90	Ulcerative colitis
rs6762477	3	50114592	RBM6	Menarche (age at onset)
rs174583	11	61634780	FADS2	Response to statin therapy
rs1535	11	61634780	FADS2	Phospholipid levels (plasma)
rs703842	12	58176031	RP11-571M6.15	Multiple sclerosis
rs10092658	8	131017411	FAM49B	Protein quantitative trait loci
rs216345	9	33917317	UBE2R2	Bipolar disorder
rs17251221	3	122060410	None	Calcium levels
rs2314398	2	97500777	None	Bipolar disorder
