# Supplementary material for: DeepSAGE Reveals Genetic Variants Associated with Alternative Polyadenylation and Expression of Coding and Non-coding Transcripts
Source: PLoS Genet. 2013 Jun 20;9(6):e1003594. doi: 10.1371/journal.pgen.1003594 (PMC3688553; doi:10.1371/journal.pgen.1003594)
Supplement: Table S3 — List of candidate genes with alternative polyadenylation event detected using a permissive strategy. (XLS) [file pgen.1003594.s006.xls]

## Sheet: wrong_dir_significant_withTags_
Table S3. Candidate genes with detected alternative polyadenylation event using permissive strategy (that requires that one eQTL should pass the significance threshold and the other can be less significant)
Tag id contains the chromosome name and its start position; associated disease/trait is given according to GWAS catalog
SNP	gene	p-value	correlation_coefficient_1	correlation_coefficient_2	tag1	tag2	avg_expression_tag1	avg_expression_tag2	pair_annotation	pair_annotation_exonic	Associated disease/trait
rs2422468	ACTR2	7.78e-11	-0.61199	0.247024	2_65497236	2_65496655	469.67	93.4468	both_tags_in_same_UTR	both_tags_in_same_exon	-
rs3771098	ACTR2	1.48e-08	0.586419	-0.165997	2_65497236	2_65497598	469.67	74.2021	both_tags_in_same_UTR	both_tags_in_same_exon	-
rs6546132	ACTR2	7.87e-08	-0.485712	0.259608	2_65497236	2_65496655	469.67	93.4468	both_tags_in_same_UTR	both_tags_in_same_exon	-
rs6729528	ACTR2	7.42e-08	-0.487031	0.259464	2_65497236	2_65496655	469.67	93.4468	both_tags_in_same_UTR	both_tags_in_same_exon	-
rs1006938	ALDH16A1	4.82e-09	-0.545075	0.250945	19_49974244	19_49972218	264.532	270.415	one_of_the_tags_not_in_UTR	tags_in_different_exons	-
rs1043263	ALDH16A1	2.37e-08	-0.502236	0.268572	19_49974244	19_49972218	264.532	270.415	one_of_the_tags_not_in_UTR	tags_in_different_exons	-
rs1055637	ALDH16A1	2.74e-09	-0.506834	0.312305	19_49974244	19_49972218	264.532	270.415	one_of_the_tags_not_in_UTR	tags_in_different_exons	-
rs3760670	ALDH16A1	6.33e-09	-0.504894	0.296008	19_49974244	19_49972218	264.532	270.415	one_of_the_tags_not_in_UTR	tags_in_different_exons	-
rs12918376	AMFR	1.38e-10	-0.493217	0.38944	16_56395723	16_56396090	45.0745	55.2553	both_tags_in_same_UTR	both_tags_in_same_exon	-
rs13337678	AMFR	3.88e-09	-0.445845	0.374433	16_56395723	16_56396090	45.0745	55.2553	both_tags_in_same_UTR	both_tags_in_same_exon	-
rs14306	AMFR	1.14e-11	-0.521858	0.40306	16_56395723	16_56396090	45.0745	55.2553	both_tags_in_same_UTR	both_tags_in_same_exon	-
rs1478478	AMFR	3.19e-11	-0.481665	0.429146	16_56395723	16_56396090	45.0745	55.2553	both_tags_in_same_UTR	both_tags_in_same_exon	-
rs2241956	AMFR	3.19e-11	-0.481665	0.429146	16_56395723	16_56396090	45.0745	55.2553	both_tags_in_same_UTR	both_tags_in_same_exon	-
rs2241957	AMFR	3.25e-11	-0.481306	0.429208	16_56395723	16_56396090	45.0745	55.2553	both_tags_in_same_UTR	both_tags_in_same_exon	-
rs2303282	AMFR	8.72e-11	-0.493618	0.397746	16_56395723	16_56396090	45.0745	55.2553	both_tags_in_same_UTR	both_tags_in_same_exon	-
rs2432538	AMFR	1.88e-11	-0.506075	0.411994	16_56395723	16_56396090	45.0745	55.2553	both_tags_in_same_UTR	both_tags_in_same_exon	-
rs2432540	AMFR	2.91e-11	-0.486937	0.42517	16_56395723	16_56396090	45.0745	55.2553	both_tags_in_same_UTR	both_tags_in_same_exon	-
rs2440467	AMFR	7.25e-11	-0.473441	0.423067	16_56395723	16_56396090	45.0745	55.2553	both_tags_in_same_UTR	both_tags_in_same_exon	-
rs2440468	AMFR	2.92e-11	-0.487099	0.424941	16_56395723	16_56396090	45.0745	55.2553	both_tags_in_same_UTR	both_tags_in_same_exon	-
rs2440472	AMFR	3.6e-11	-0.496721	0.410688	16_56395723	16_56396090	45.0745	55.2553	both_tags_in_same_UTR	both_tags_in_same_exon	-
rs2550302	AMFR	3.09e-11	-0.486479	0.424571	16_56395723	16_56396090	45.0745	55.2553	both_tags_in_same_UTR	both_tags_in_same_exon	-
rs2550303	AMFR	2.86e-11	-0.484122	0.428506	16_56395723	16_56396090	45.0745	55.2553	both_tags_in_same_UTR	both_tags_in_same_exon	-
rs2550309	AMFR	1.05e-10	-0.469407	0.420467	16_56395723	16_56396090	45.0745	55.2553	both_tags_in_same_UTR	both_tags_in_same_exon	-
rs2587866	AMFR	1.05e-11	-0.513136	0.414432	16_56395723	16_56396090	45.0745	55.2553	both_tags_in_same_UTR	both_tags_in_same_exon	-
rs2587867	AMFR	9.13e-11	-0.487333	0.403815	16_56395723	16_56396090	45.0745	55.2553	both_tags_in_same_UTR	both_tags_in_same_exon	-
rs2587871	AMFR	6.03e-11	-0.474992	0.424783	16_56395723	16_56396090	45.0745	55.2553	both_tags_in_same_UTR	both_tags_in_same_exon	-
rs2587873	AMFR	1.16e-11	-0.511243	0.414867	16_56395723	16_56396090	45.0745	55.2553	both_tags_in_same_UTR	both_tags_in_same_exon	-
rs2617847	AMFR	8.2e-12	-0.516612	0.414952	16_56395723	16_56396090	45.0745	55.2553	both_tags_in_same_UTR	both_tags_in_same_exon	-
rs2617849	AMFR	1.11e-11	-0.511895	0.414975	16_56395723	16_56396090	45.0745	55.2553	both_tags_in_same_UTR	both_tags_in_same_exon	-
rs2920706	AMFR	2.6e-11	-0.503308	0.409295	16_56395723	16_56396090	45.0745	55.2553	both_tags_in_same_UTR	both_tags_in_same_exon	-
rs2966205	AMFR	2.22e-11	-0.504163	0.41122	16_56395723	16_56396090	45.0745	55.2553	both_tags_in_same_UTR	both_tags_in_same_exon	-
rs370151	AMFR	3.17e-10	-0.456198	0.413663	16_56395723	16_56396090	45.0745	55.2553	both_tags_in_same_UTR	both_tags_in_same_exon	-
rs3790110	AMFR	3.8e-09	-0.446623	0.374015	16_56395723	16_56396090	45.0745	55.2553	both_tags_in_same_UTR	both_tags_in_same_exon	-
rs3790113	AMFR	2.42e-11	0.559277	-0.343646	16_56395723	16_56396090	45.0745	55.2553	both_tags_in_same_UTR	both_tags_in_same_exon	-
rs3811361	AMFR	4.32e-09	0.511873	-0.296067	16_56395723	16_56396090	45.0745	55.2553	both_tags_in_same_UTR	both_tags_in_same_exon	-
rs4238787	AMFR	3.29e-11	-0.497716	0.411198	16_56395723	16_56396090	45.0745	55.2553	both_tags_in_same_UTR	both_tags_in_same_exon	-
rs4783940	AMFR	1.2e-10	-0.467857	0.419606	16_56395723	16_56396090	45.0745	55.2553	both_tags_in_same_UTR	both_tags_in_same_exon	-
rs4783941	AMFR	5.94e-11	-0.50114	0.396501	16_56395723	16_56396090	45.0745	55.2553	both_tags_in_same_UTR	both_tags_in_same_exon	-
rs4784667	AMFR	1.34e-10	-0.467165	0.418409	16_56395723	16_56396090	45.0745	55.2553	both_tags_in_same_UTR	both_tags_in_same_exon	-
rs4784670	AMFR	7.78e-12	-0.521152	0.410731	16_56395723	16_56396090	45.0745	55.2553	both_tags_in_same_UTR	both_tags_in_same_exon	-
rs4924	AMFR	9.33e-12	-0.510446	0.419607	16_56395723	16_56396090	45.0745	55.2553	both_tags_in_same_UTR	both_tags_in_same_exon	-
rs6499837	AMFR	1.19e-10	-0.468117	0.419623	16_56395723	16_56396090	45.0745	55.2553	both_tags_in_same_UTR	both_tags_in_same_exon	-
rs7187883	AMFR	1.11e-10	-0.468568	0.420425	16_56395723	16_56396090	45.0745	55.2553	both_tags_in_same_UTR	both_tags_in_same_exon	-
rs7198524	AMFR	1.2e-11	-0.521547	0.402494	16_56395723	16_56396090	45.0745	55.2553	both_tags_in_same_UTR	both_tags_in_same_exon	-
rs731119	AMFR	7.64e-08	0.423248	-0.332174	16_56395723	16_56396090	45.0745	55.2553	both_tags_in_same_UTR	both_tags_in_same_exon	-
rs8056687	AMFR	2.41e-11	-0.503102	0.410852	16_56395723	16_56396090	45.0745	55.2553	both_tags_in_same_UTR	both_tags_in_same_exon	-
rs8059717	AMFR	2.59e-11	-0.502605	0.410124	16_56395723	16_56396090	45.0745	55.2553	both_tags_in_same_UTR	both_tags_in_same_exon	-
rs869205	AMFR	1.56e-11	-0.487336	0.435763	16_56395723	16_56396090	45.0745	55.2553	both_tags_in_same_UTR	both_tags_in_same_exon	-
rs899227	AMFR	2.88e-11	-0.496467	0.41497	16_56395723	16_56396090	45.0745	55.2553	both_tags_in_same_UTR	both_tags_in_same_exon	-
rs922446	AMFR	1.67e-11	-0.486101	0.435869	16_56395723	16_56396090	45.0745	55.2553	both_tags_in_same_UTR	both_tags_in_same_exon	-
rs9929724	AMFR	7.78e-11	-0.499711	0.393061	16_56395723	16_56396090	45.0745	55.2553	both_tags_in_same_UTR	both_tags_in_same_exon	-
rs9937444	AMFR	1.02e-10	-0.499398	0.388295	16_56395723	16_56396090	45.0745	55.2553	both_tags_in_same_UTR	both_tags_in_same_exon	-
rs2305814	ARNT	7e-10	-0.436703	0.418589	1_150782594	1_150782308	249.585	65.3936	both_tags_in_same_UTR	both_tags_in_same_exon	-
rs10932765	ARPC2	2.56e-10	-0.645344	0.168511	2_219103874	2_219103459	43.4681	32.8191	one_of_the_tags_not_in_UTR	both_tags_in_same_exon	-
rs10932774	ARPC2	8.13e-08	-0.518649	0.217251	2_219103874	2_219103459	43.4681	32.8191	one_of_the_tags_not_in_UTR	both_tags_in_same_exon	-
rs13031757	ARPC2	3.77e-08	-0.559562	0.181313	2_219103874	2_219103459	43.4681	32.8191	one_of_the_tags_not_in_UTR	both_tags_in_same_exon	-
rs2292550	ARPC2	3.23e-08	-0.572151	0.167264	2_219103874	2_219103459	43.4681	32.8191	one_of_the_tags_not_in_UTR	both_tags_in_same_exon	-
rs2292551	ARPC2	2.91e-08	-0.572605	0.169233	2_219103874	2_219103459	43.4681	32.8191	one_of_the_tags_not_in_UTR	both_tags_in_same_exon	-
rs2292555	ARPC2	3.61e-08	-0.560277	0.181436	2_219103874	2_219103459	43.4681	32.8191	one_of_the_tags_not_in_UTR	both_tags_in_same_exon	-
rs2382817	ARPC2	3.77e-08	-0.559562	0.181313	2_219103874	2_219103459	43.4681	32.8191	one_of_the_tags_not_in_UTR	both_tags_in_same_exon	-
rs2382822	ARPC2	1.03e-08	-0.561418	0.210721	2_219103874	2_219103459	43.4681	32.8191	one_of_the_tags_not_in_UTR	both_tags_in_same_exon	-
rs3731861	ARPC2	8.33e-08	-0.5193	0.215774	2_219103874	2_219103459	43.4681	32.8191	one_of_the_tags_not_in_UTR	both_tags_in_same_exon	-
rs4552182	ARPC2	8.04e-08	-0.520589	0.214987	2_219103874	2_219103459	43.4681	32.8191	one_of_the_tags_not_in_UTR	both_tags_in_same_exon	-
rs4672884	ARPC2	7.51e-09	-0.573372	0.201431	2_219103874	2_219103459	43.4681	32.8191	one_of_the_tags_not_in_UTR	both_tags_in_same_exon	-
rs4672886	ARPC2	7.26e-08	-0.522603	0.214937	2_219103874	2_219103459	43.4681	32.8191	one_of_the_tags_not_in_UTR	both_tags_in_same_exon	-
rs4674275	ARPC2	1.29e-08	-0.590752	0.16281	2_219103874	2_219103459	43.4681	32.8191	one_of_the_tags_not_in_UTR	both_tags_in_same_exon	-
rs4996257	ARPC2	1.24e-08	-0.561532	0.206063	2_219103874	2_219103459	43.4681	32.8191	one_of_the_tags_not_in_UTR	both_tags_in_same_exon	-
rs6436047	ARPC2	1.29e-08	-0.590892	0.162718	2_219103874	2_219103459	43.4681	32.8191	one_of_the_tags_not_in_UTR	both_tags_in_same_exon	-
rs897877	ARPC2	1.2e-08	-0.563349	0.204412	2_219103874	2_219103459	43.4681	32.8191	one_of_the_tags_not_in_UTR	both_tags_in_same_exon	-
rs921970	ARPC2	3.87e-08	-0.52336	0.229769	2_219103874	2_219103459	43.4681	32.8191	one_of_the_tags_not_in_UTR	both_tags_in_same_exon	-
rs1405747	CD36	5.58e-10	-0.454521	0.404508	7_80305900	7_80303568	205.362	59.5426	tags_in_different_UTR	tags_in_different_exons	-
rs17266080	CD36	8.89e-10	-0.455408	0.394402	7_80305900	7_80303568	205.362	59.5426	tags_in_different_UTR	tags_in_different_exons	-
rs3173804	CD36	3.98e-10	-0.459354	0.405992	7_80305900	7_80303568	205.362	59.5426	tags_in_different_UTR	tags_in_different_exons	-
rs3173805	CD36	4.3e-10	-0.458619	0.405246	7_80305900	7_80303568	205.362	59.5426	tags_in_different_UTR	tags_in_different_exons	-
rs3211932	CD36	6.2e-10	-0.454204	0.402795	7_80305900	7_80303568	205.362	59.5426	tags_in_different_UTR	tags_in_different_exons	-
rs7755	CD36	4.49e-10	-0.456568	0.406606	7_80305900	7_80303568	205.362	59.5426	tags_in_different_UTR	tags_in_different_exons	-
rs10119527	CDK5RAP2	2.74e-10	-0.466996	0.405043	9_123151363	9_123151521	98.3936	179.202	tags_in_different_UTR	both_tags_in_same_exon	-
rs10119716	CDK5RAP2	2.58e-09	-0.456955	0.370997	9_123151363	9_123151521	98.3936	179.202	tags_in_different_UTR	both_tags_in_same_exon	-
rs10125592	CDK5RAP2	2.63e-10	-0.467307	0.405458	9_123151363	9_123151521	98.3936	179.202	tags_in_different_UTR	both_tags_in_same_exon	-
rs10818455	CDK5RAP2	2.82e-10	-0.466623	0.404858	9_123151363	9_123151521	98.3936	179.202	tags_in_different_UTR	both_tags_in_same_exon	-
rs10984918	CDK5RAP2	7.81e-09	-0.422877	0.383869	9_123151363	9_123151521	98.3936	179.202	tags_in_different_UTR	both_tags_in_same_exon	-
rs10984922	CDK5RAP2	9.21e-09	-0.428947	0.373983	9_123151363	9_123151521	98.3936	179.202	tags_in_different_UTR	both_tags_in_same_exon	-
rs12379034	CDK5RAP2	2.52e-10	-0.468422	0.405098	9_123151363	9_123151521	98.3936	179.202	tags_in_different_UTR	both_tags_in_same_exon	-
rs1547266	CDK5RAP2	2.86e-10	-0.466388	0.404877	9_123151363	9_123151521	98.3936	179.202	tags_in_different_UTR	both_tags_in_same_exon	-
rs3780674	CDK5RAP2	4.99e-10	-0.466259	0.394179	9_123151363	9_123151521	98.3936	179.202	tags_in_different_UTR	both_tags_in_same_exon	-
rs7037806	CDK5RAP2	2.57e-10	-0.467667	0.405538	9_123151363	9_123151521	98.3936	179.202	tags_in_different_UTR	both_tags_in_same_exon	-
rs3795064	CNN2	6.81e-08	-0.503367	0.241313	19_1038552	19_1038952	174.809	3589.28	both_tags_in_same_UTR	both_tags_in_same_exon	-
rs1040695	CPNE1	7.7e-08	-0.517673	0.219879	20_34214570	20_34214345	769.021	203.34	one_of_the_tags_not_in_UTR	tags_in_different_exons	-
rs10485510	CPNE1	4.05e-12	-0.666875	0.219433	20_34214570	20_34214345	769.021	203.34	one_of_the_tags_not_in_UTR	tags_in_different_exons	-
rs11167275	CPNE1	4.64e-12	-0.668007	0.214798	20_34214570	20_34214345	769.021	203.34	one_of_the_tags_not_in_UTR	tags_in_different_exons	-
rs1118233	CPNE1	9.4e-09	-0.526013	0.260374	20_34214570	20_34214345	769.021	203.34	one_of_the_tags_not_in_UTR	tags_in_different_exons	-
rs11696947	CPNE1	9.63e-12	-0.66684	0.202011	20_34214570	20_34214345	769.021	203.34	one_of_the_tags_not_in_UTR	tags_in_different_exons	-
rs11699044	CPNE1	1.06e-11	-0.66415	0.204761	20_34214570	20_34214345	769.021	203.34	one_of_the_tags_not_in_UTR	tags_in_different_exons	-
rs11699690	CPNE1	5.61e-10	-0.562989	0.27483	20_34214570	20_34214345	769.021	203.34	one_of_the_tags_not_in_UTR	tags_in_different_exons	-
rs11699844	CPNE1	3.61e-12	-0.668334	0.219233	20_34214570	20_34214345	769.021	203.34	one_of_the_tags_not_in_UTR	tags_in_different_exons	-
rs11906854	CPNE1	4.25e-11	-0.65173	0.196799	20_34214570	20_34214345	769.021	203.34	one_of_the_tags_not_in_UTR	tags_in_different_exons	-
rs11907811	CPNE1	6.87e-10	-0.616859	0.192208	20_34214570	20_34214345	769.021	203.34	one_of_the_tags_not_in_UTR	tags_in_different_exons	-
rs12479473	CPNE1	2.54e-12	-0.672272	0.219415	20_34214570	20_34214345	769.021	203.34	one_of_the_tags_not_in_UTR	tags_in_different_exons	-
rs12481545	CPNE1	8.23e-11	-0.639277	0.203272	20_34214570	20_34214345	769.021	203.34	one_of_the_tags_not_in_UTR	tags_in_different_exons	-
rs13038622	CPNE1	1.43e-11	-0.666525	0.194502	20_34214570	20_34214345	769.021	203.34	one_of_the_tags_not_in_UTR	tags_in_different_exons	-
rs17092980	CPNE1	2.34e-11	-0.653618	0.206162	20_34214570	20_34214345	769.021	203.34	one_of_the_tags_not_in_UTR	tags_in_different_exons	-
rs17093026	CPNE1	1.06e-11	-0.66415	0.204761	20_34214570	20_34214345	769.021	203.34	one_of_the_tags_not_in_UTR	tags_in_different_exons	-
rs1890470	CPNE1	6.75e-12	-0.669654	0.204395	20_34214570	20_34214345	769.021	203.34	one_of_the_tags_not_in_UTR	tags_in_different_exons	-
rs1970357	CPNE1	2.9e-12	-0.672736	0.215999	20_34214570	20_34214345	769.021	203.34	one_of_the_tags_not_in_UTR	tags_in_different_exons	-
rs2050729	CPNE1	1.38e-11	-0.660545	0.205392	20_34214570	20_34214345	769.021	203.34	one_of_the_tags_not_in_UTR	tags_in_different_exons	-
rs2064511	CPNE1	4.12e-09	-0.53872	0.262929	20_34214570	20_34214345	769.021	203.34	one_of_the_tags_not_in_UTR	tags_in_different_exons	-
rs2225950	CPNE1	1.01e-11	-0.664107	0.205726	20_34214570	20_34214345	769.021	203.34	one_of_the_tags_not_in_UTR	tags_in_different_exons	-
rs2295355	CPNE1	5.56e-08	-0.520233	0.224794	20_34214570	20_34214345	769.021	203.34	one_of_the_tags_not_in_UTR	tags_in_different_exons	-
rs2425071	CPNE1	1.38e-11	-0.660545	0.205392	20_34214570	20_34214345	769.021	203.34	one_of_the_tags_not_in_UTR	tags_in_different_exons	-
rs2425073	CPNE1	1.62e-08	-0.535551	0.235022	20_34214570	20_34214345	769.021	203.34	one_of_the_tags_not_in_UTR	tags_in_different_exons	-
rs2425078	CPNE1	1.29e-11	-0.661196	0.205753	20_34214570	20_34214345	769.021	203.34	one_of_the_tags_not_in_UTR	tags_in_different_exons	-
rs2425079	CPNE1	1.24e-11	-0.66137	0.206213	20_34214570	20_34214345	769.021	203.34	one_of_the_tags_not_in_UTR	tags_in_different_exons	-
rs2425083	CPNE1	1.02e-08	-0.541141	0.238631	20_34214570	20_34214345	769.021	203.34	one_of_the_tags_not_in_UTR	tags_in_different_exons	-
rs2425090	CPNE1	1.56e-11	-0.660013	0.203863	20_34214570	20_34214345	769.021	203.34	one_of_the_tags_not_in_UTR	tags_in_different_exons	-
rs2425094	CPNE1	1.58e-11	-0.65969	0.20407	20_34214570	20_34214345	769.021	203.34	one_of_the_tags_not_in_UTR	tags_in_different_exons	-
rs2425102	CPNE1	1.4e-11	-0.660301	0.205549	20_34214570	20_34214345	769.021	203.34	one_of_the_tags_not_in_UTR	tags_in_different_exons	-
rs2425103	CPNE1	1.37e-11	-0.660908	0.204945	20_34214570	20_34214345	769.021	203.34	one_of_the_tags_not_in_UTR	tags_in_different_exons	-
rs2425105	CPNE1	5.34e-09	-0.550063	0.241871	20_34214570	20_34214345	769.021	203.34	one_of_the_tags_not_in_UTR	tags_in_different_exons	-
rs2425109	CPNE1	1.13e-11	-0.663065	0.205226	20_34214570	20_34214345	769.021	203.34	one_of_the_tags_not_in_UTR	tags_in_different_exons	-
rs2425112	CPNE1	4.43e-09	-0.55329	0.24183	20_34214570	20_34214345	769.021	203.34	one_of_the_tags_not_in_UTR	tags_in_different_exons	-
rs2425114	CPNE1	1.06e-11	-0.658777	0.213804	20_34214570	20_34214345	769.021	203.34	one_of_the_tags_not_in_UTR	tags_in_different_exons	-
rs2425115	CPNE1	3.57e-09	-0.555	0.244493	20_34214570	20_34214345	769.021	203.34	one_of_the_tags_not_in_UTR	tags_in_different_exons	-
rs2425116	CPNE1	1.27e-11	-0.658626	0.210426	20_34214570	20_34214345	769.021	203.34	one_of_the_tags_not_in_UTR	tags_in_different_exons	-
rs2425117	CPNE1	1.11e-11	-0.663204	0.205311	20_34214570	20_34214345	769.021	203.34	one_of_the_tags_not_in_UTR	tags_in_different_exons	-
rs2425118	CPNE1	9e-12	-0.65537	0.222853	20_34214570	20_34214345	769.021	203.34	one_of_the_tags_not_in_UTR	tags_in_different_exons	-
rs2425119	CPNE1	1.21e-11	-0.657661	0.213062	20_34214570	20_34214345	769.021	203.34	one_of_the_tags_not_in_UTR	tags_in_different_exons	-
rs2425120	CPNE1	1.02e-11	-0.663827	0.206116	20_34214570	20_34214345	769.021	203.34	one_of_the_tags_not_in_UTR	tags_in_different_exons	-
rs2425122	CPNE1	1.14e-11	-0.662953	0.205226	20_34214570	20_34214345	769.021	203.34	one_of_the_tags_not_in_UTR	tags_in_different_exons	-
rs2425125	CPNE1	1.12e-09	-0.571641	0.247826	20_34214570	20_34214345	769.021	203.34	one_of_the_tags_not_in_UTR	tags_in_different_exons	-
rs2425131	CPNE1	4.52e-12	-0.668546	0.214371	20_34214570	20_34214345	769.021	203.34	one_of_the_tags_not_in_UTR	tags_in_different_exons	-
rs2425132	CPNE1	1.14e-11	-0.662903	0.205415	20_34214570	20_34214345	769.021	203.34	one_of_the_tags_not_in_UTR	tags_in_different_exons	-
rs2425137	CPNE1	5.5e-12	-0.667113	0.212914	20_34214570	20_34214345	769.021	203.34	one_of_the_tags_not_in_UTR	tags_in_different_exons	-
rs2425138	CPNE1	5.42e-12	-0.667508	0.212518	20_34214570	20_34214345	769.021	203.34	one_of_the_tags_not_in_UTR	tags_in_different_exons	-
rs2425141	CPNE1	6.75e-12	-0.669654	0.204395	20_34214570	20_34214345	769.021	203.34	one_of_the_tags_not_in_UTR	tags_in_different_exons	-
rs2425149	CPNE1	2.41e-12	-0.673384	0.21851	20_34214570	20_34214345	769.021	203.34	one_of_the_tags_not_in_UTR	tags_in_different_exons	-
rs2425151	CPNE1	5.54e-08	-0.49992	0.250769	20_34214570	20_34214345	769.021	203.34	one_of_the_tags_not_in_UTR	tags_in_different_exons	-
rs2425162	CPNE1	6.11e-09	-0.534892	0.258879	20_34214570	20_34214345	769.021	203.34	one_of_the_tags_not_in_UTR	tags_in_different_exons	-
rs2425163	CPNE1	4.11e-08	-0.508094	0.247892	20_34214570	20_34214345	769.021	203.34	one_of_the_tags_not_in_UTR	tags_in_different_exons	-
rs2425164	CPNE1	3.68e-09	-0.54145	0.261919	20_34214570	20_34214345	769.021	203.34	one_of_the_tags_not_in_UTR	tags_in_different_exons	-
rs2425165	CPNE1	4.9e-08	-0.505389	0.246943	20_34214570	20_34214345	769.021	203.34	one_of_the_tags_not_in_UTR	tags_in_different_exons	-
rs2425166	CPNE1	3.65e-09	-0.541521	0.262027	20_34214570	20_34214345	769.021	203.34	one_of_the_tags_not_in_UTR	tags_in_different_exons	-
rs2425170	CPNE1	5.63e-08	-0.502342	0.247346	20_34214570	20_34214345	769.021	203.34	one_of_the_tags_not_in_UTR	tags_in_different_exons	-
rs2425173	CPNE1	3.73e-09	-0.539941	0.263622	20_34214570	20_34214345	769.021	203.34	one_of_the_tags_not_in_UTR	tags_in_different_exons	-
rs2425178	CPNE1	5.31e-08	-0.50333	0.247546	20_34214570	20_34214345	769.021	203.34	one_of_the_tags_not_in_UTR	tags_in_different_exons	-
rs2425180	CPNE1	3.98e-09	-0.540471	0.261429	20_34214570	20_34214345	769.021	203.34	one_of_the_tags_not_in_UTR	tags_in_different_exons	-
rs36103066	CPNE1	7.76e-12	-0.671007	0.199179	20_34214570	20_34214345	769.021	203.34	one_of_the_tags_not_in_UTR	tags_in_different_exons	-
rs3787169	CPNE1	3.19e-12	-0.672009	0.215327	20_34214570	20_34214345	769.021	203.34	one_of_the_tags_not_in_UTR	tags_in_different_exons	-
rs3827029	CPNE1	1.04e-11	-0.66386	0.205607	20_34214570	20_34214345	769.021	203.34	one_of_the_tags_not_in_UTR	tags_in_different_exons	-
rs4504072	CPNE1	4.85e-12	-0.665323	0.21849	20_34214570	20_34214345	769.021	203.34	one_of_the_tags_not_in_UTR	tags_in_different_exons	-
rs4602287	CPNE1	4.59e-12	-0.669893	0.211767	20_34214570	20_34214345	769.021	203.34	one_of_the_tags_not_in_UTR	tags_in_different_exons	-
rs4911519	CPNE1	2.5e-12	-0.672978	0.218493	20_34214570	20_34214345	769.021	203.34	one_of_the_tags_not_in_UTR	tags_in_different_exons	-
rs6058290	CPNE1	7.23e-08	-0.519019	0.219725	20_34214570	20_34214345	769.021	203.34	one_of_the_tags_not_in_UTR	tags_in_different_exons	-
rs6058293	CPNE1	3.55e-08	-0.530316	0.222775	20_34214570	20_34214345	769.021	203.34	one_of_the_tags_not_in_UTR	tags_in_different_exons	-
rs6058312	CPNE1	9.87e-12	-0.664234	0.205991	20_34214570	20_34214345	769.021	203.34	one_of_the_tags_not_in_UTR	tags_in_different_exons	-
rs6058322	CPNE1	2.06e-11	-0.659272	0.199307	20_34214570	20_34214345	769.021	203.34	one_of_the_tags_not_in_UTR	tags_in_different_exons	-
rs6058325	CPNE1	2.34e-12	-0.673554	0.218797	20_34214570	20_34214345	769.021	203.34	one_of_the_tags_not_in_UTR	tags_in_different_exons	-
rs6060488	CPNE1	4.27e-08	-0.550921	0.190249	20_34214570	20_34214345	769.021	203.34	one_of_the_tags_not_in_UTR	tags_in_different_exons	-
rs6060541	CPNE1	3.99e-08	-0.527996	0.222892	20_34214570	20_34214345	769.021	203.34	one_of_the_tags_not_in_UTR	tags_in_different_exons	-
rs6060565	CPNE1	1.82e-08	-0.537563	0.229555	20_34214570	20_34214345	769.021	203.34	one_of_the_tags_not_in_UTR	tags_in_different_exons	-
rs6060567	CPNE1	2.11e-11	-0.653949	0.207814	20_34214570	20_34214345	769.021	203.34	one_of_the_tags_not_in_UTR	tags_in_different_exons	-
rs6060578	CPNE1	9.99e-12	-0.665075	0.2043	20_34214570	20_34214345	769.021	203.34	one_of_the_tags_not_in_UTR	tags_in_different_exons	-
rs6060582	CPNE1	5.43e-09	-0.550044	0.241476	20_34214570	20_34214345	769.021	203.34	one_of_the_tags_not_in_UTR	tags_in_different_exons	-
rs6060605	CPNE1	2.64e-12	-0.672059	0.219008	20_34214570	20_34214345	769.021	203.34	one_of_the_tags_not_in_UTR	tags_in_different_exons	-
rs6060624	CPNE1	8.45e-11	-0.638872	0.203362	20_34214570	20_34214345	769.021	203.34	one_of_the_tags_not_in_UTR	tags_in_different_exons	-
rs6060625	CPNE1	9.2e-11	-0.638479	0.20217	20_34214570	20_34214345	769.021	203.34	one_of_the_tags_not_in_UTR	tags_in_different_exons	-
rs6087720	CPNE1	7.8e-08	-0.540617	0.189016	20_34214570	20_34214345	769.021	203.34	one_of_the_tags_not_in_UTR	tags_in_different_exons	-
rs6088887	CPNE1	7.4e-08	-0.541833	0.188737	20_34214570	20_34214345	769.021	203.34	one_of_the_tags_not_in_UTR	tags_in_different_exons	-
rs6119655	CPNE1	1.04e-09	-0.561945	0.262861	20_34214570	20_34214345	769.021	203.34	one_of_the_tags_not_in_UTR	tags_in_different_exons	-
rs6121020	CPNE1	5.45e-08	-0.52088	0.224469	20_34214570	20_34214345	769.021	203.34	one_of_the_tags_not_in_UTR	tags_in_different_exons	-
rs6121026	CPNE1	2.36e-08	-0.534219	0.227683	20_34214570	20_34214345	769.021	203.34	one_of_the_tags_not_in_UTR	tags_in_different_exons	-
rs6121073	CPNE1	1.57e-08	-0.518078	0.258411	20_34214570	20_34214345	769.021	203.34	one_of_the_tags_not_in_UTR	tags_in_different_exons	-
rs7264869	CPNE1	1.21e-11	-0.664901	0.200683	20_34214570	20_34214345	769.021	203.34	one_of_the_tags_not_in_UTR	tags_in_different_exons	-
rs7268195	CPNE1	5.37e-12	-0.667697	0.212377	20_34214570	20_34214345	769.021	203.34	one_of_the_tags_not_in_UTR	tags_in_different_exons	-
rs7273668	CPNE1	4.12e-12	-0.666846	0.219148	20_34214570	20_34214345	769.021	203.34	one_of_the_tags_not_in_UTR	tags_in_different_exons	-
rs10054158	DCP2	2.54e-09	0.428981	-0.400945	5_112320272	5_112356347	81.8085	152.34	one_of_the_tags_not_in_UTR	tags_in_different_exons	-
rs1057474	DCP2	2.55e-09	-0.434235	0.395453	5_112356347	5_112320272	152.34	81.8085	one_of_the_tags_not_in_UTR	tags_in_different_exons	-
rs11749921	DCP2	1.69e-09	0.428889	-0.409224	5_112320272	5_112356347	81.8085	152.34	one_of_the_tags_not_in_UTR	tags_in_different_exons	-
rs13156493	DCP2	4.06e-10	-0.446776	0.418739	5_112320272	5_112356347	81.8085	152.34	one_of_the_tags_not_in_UTR	tags_in_different_exons	-
rs13177101	DCP2	3.1e-10	-0.444056	0.426636	5_112320272	5_112356347	81.8085	152.34	one_of_the_tags_not_in_UTR	tags_in_different_exons	-
rs13186334	DCP2	5.5e-10	-0.445095	0.414634	5_112320272	5_112356347	81.8085	152.34	one_of_the_tags_not_in_UTR	tags_in_different_exons	-
rs13445	DCP2	7.26e-10	-0.431412	0.423254	5_112320272	5_112356347	81.8085	152.34	one_of_the_tags_not_in_UTR	tags_in_different_exons	-
rs1363333	DCP2	2.71e-09	-0.434389	0.39399	5_112356347	5_112320272	152.34	81.8085	one_of_the_tags_not_in_UTR	tags_in_different_exons	-
rs1549181	DCP2	3.67e-09	-0.428996	0.393355	5_112320272	5_112356347	81.8085	152.34	one_of_the_tags_not_in_UTR	tags_in_different_exons	-
rs17372511	DCP2	7.54e-10	-0.431354	0.422564	5_112320272	5_112356347	81.8085	152.34	one_of_the_tags_not_in_UTR	tags_in_different_exons	-
rs2112453	DCP2	6.63e-08	0.428824	-0.32946	5_112320272	5_112356347	81.8085	152.34	one_of_the_tags_not_in_UTR	tags_in_different_exons	-
rs2112454	DCP2	3.63e-11	-0.507696	0.398237	5_112320272	5_112356347	81.8085	152.34	one_of_the_tags_not_in_UTR	tags_in_different_exons	-
rs2416300	DCP2	8.46e-10	-0.430458	0.421249	5_112320272	5_112356347	81.8085	152.34	one_of_the_tags_not_in_UTR	tags_in_different_exons	-
rs3185733	DCP2	1.14e-09	-0.442289	0.403342	5_112356347	5_112320272	152.34	81.8085	one_of_the_tags_not_in_UTR	tags_in_different_exons	-
rs33543	DCP2	1.3e-08	0.512597	-0.269887	5_112320272	5_112356347	81.8085	152.34	one_of_the_tags_not_in_UTR	tags_in_different_exons	-
rs33544	DCP2	7.79e-11	-0.495752	0.397476	5_112320272	5_112356347	81.8085	152.34	one_of_the_tags_not_in_UTR	tags_in_different_exons	-
rs33550	DCP2	4.24e-09	0.533978	-0.268458	5_112320272	5_112356347	81.8085	152.34	one_of_the_tags_not_in_UTR	tags_in_different_exons	-
rs33551	DCP2	3.4e-11	-0.520499	0.384731	5_112320272	5_112356347	81.8085	152.34	one_of_the_tags_not_in_UTR	tags_in_different_exons	-
rs33552	DCP2	4.82e-11	-0.51267	0.387278	5_112320272	5_112356347	81.8085	152.34	one_of_the_tags_not_in_UTR	tags_in_different_exons	-
rs33553	DCP2	2.73e-08	0.513855	-0.250519	5_112320272	5_112356347	81.8085	152.34	one_of_the_tags_not_in_UTR	tags_in_different_exons	-
rs33554	DCP2	5.53e-11	-0.511528	0.386024	5_112320272	5_112356347	81.8085	152.34	one_of_the_tags_not_in_UTR	tags_in_different_exons	-
rs33556	DCP2	3.92e-09	0.510781	-0.299577	5_112320272	5_112356347	81.8085	152.34	one_of_the_tags_not_in_UTR	tags_in_different_exons	-
rs33557	DCP2	8.82e-11	-0.503717	0.386149	5_112320272	5_112356347	81.8085	152.34	one_of_the_tags_not_in_UTR	tags_in_different_exons	-
rs33563	DCP2	4.11e-09	0.509487	-0.300093	5_112320272	5_112356347	81.8085	152.34	one_of_the_tags_not_in_UTR	tags_in_different_exons	-
rs33568	DCP2	3.58e-10	-0.494639	0.369229	5_112320272	5_112356347	81.8085	152.34	one_of_the_tags_not_in_UTR	tags_in_different_exons	-
rs33569	DCP2	1.55e-10	-0.501281	0.378072	5_112320272	5_112356347	81.8085	152.34	one_of_the_tags_not_in_UTR	tags_in_different_exons	-
rs3733969	DCP2	4.24e-08	0.434183	-0.334096	5_112320272	5_112356347	81.8085	152.34	one_of_the_tags_not_in_UTR	tags_in_different_exons	-
rs3857434	DCP2	1.89e-09	-0.422705	0.413244	5_112320272	5_112356347	81.8085	152.34	one_of_the_tags_not_in_UTR	tags_in_different_exons	-
rs4074190	DCP2	1.87e-09	0.429376	-0.406727	5_112320272	5_112356347	81.8085	152.34	one_of_the_tags_not_in_UTR	tags_in_different_exons	-
rs4075350	DCP2	1.44e-09	0.433151	-0.408111	5_112356347	5_112320272	152.34	81.8085	one_of_the_tags_not_in_UTR	tags_in_different_exons	-
rs4599529	DCP2	2.59e-09	0.42874	-0.40081	5_112320272	5_112356347	81.8085	152.34	one_of_the_tags_not_in_UTR	tags_in_different_exons	-
rs4705530	DCP2	6.2e-08	0.425736	-0.334426	5_112320272	5_112356347	81.8085	152.34	one_of_the_tags_not_in_UTR	tags_in_different_exons	-
rs4705743	DCP2	4.22e-08	0.43312	-0.335397	5_112320272	5_112356347	81.8085	152.34	one_of_the_tags_not_in_UTR	tags_in_different_exons	-
rs4705749	DCP2	4.68e-10	-0.447482	0.415269	5_112320272	5_112356347	81.8085	152.34	one_of_the_tags_not_in_UTR	tags_in_different_exons	-
rs4705752	DCP2	2.53e-09	0.42098	-0.409161	5_112356347	5_112351970	152.34	59.9787	both_tags_in_same_UTR	both_tags_in_same_exon	-
rs4778	DCP2	6.34e-10	-0.430217	0.427057	5_112320272	5_112356347	81.8085	152.34	one_of_the_tags_not_in_UTR	tags_in_different_exons	-
rs6594659	DCP2	1.6e-08	0.431647	-0.359061	5_112320272	5_112356347	81.8085	152.34	one_of_the_tags_not_in_UTR	tags_in_different_exons	-
rs6877769	DCP2	1.67e-09	0.428774	-0.409534	5_112320272	5_112356347	81.8085	152.34	one_of_the_tags_not_in_UTR	tags_in_different_exons	-
rs6894219	DCP2	1.88e-09	0.429024	-0.406957	5_112320272	5_112356347	81.8085	152.34	one_of_the_tags_not_in_UTR	tags_in_different_exons	-
rs7670	DCP2	5.48e-10	-0.44453	0.415294	5_112320272	5_112356347	81.8085	152.34	one_of_the_tags_not_in_UTR	tags_in_different_exons	-
rs7701781	DCP2	3.68e-10	-0.440777	0.42674	5_112320272	5_112356347	81.8085	152.34	one_of_the_tags_not_in_UTR	tags_in_different_exons	-
rs7731890	DCP2	2.1e-09	0.434212	-0.399366	5_112320272	5_112356347	81.8085	152.34	one_of_the_tags_not_in_UTR	tags_in_different_exons	-
rs9122	DCP2	5.87e-10	-0.444485	0.41402	5_112320272	5_112356347	81.8085	152.34	one_of_the_tags_not_in_UTR	tags_in_different_exons	-
rs9784647	DCP2	4.23e-10	-0.436566	0.428351	5_112356347	5_112320272	152.34	81.8085	one_of_the_tags_not_in_UTR	tags_in_different_exons	-
rs13261781	DENND3	3.97e-09	-0.59725	0.181589	8_142203396	8_142204232	61.5213	168.245	both_tags_not_in_UTR	both_tags_in_same_exon	-
rs13268445	DENND3	1.78e-08	-0.58459	0.164065	8_142203396	8_142204232	61.5213	168.245	both_tags_not_in_UTR	both_tags_in_same_exon	-
rs13269737	DENND3	1.7e-09	-0.620565	0.165567	8_142203396	8_142204232	61.5213	168.245	both_tags_not_in_UTR	both_tags_in_same_exon	-
rs13270024	DENND3	1.67e-09	-0.620066	0.166864	8_142203396	8_142204232	61.5213	168.245	both_tags_not_in_UTR	both_tags_in_same_exon	-
rs2288996	DENND3	1e-09	-0.620065	0.178583	8_142203396	8_142204232	61.5213	168.245	both_tags_not_in_UTR	both_tags_in_same_exon	-
rs3739242	DENND3	8.04e-08	-0.522481	0.212492	8_142203396	8_142204232	61.5213	168.245	both_tags_not_in_UTR	both_tags_in_same_exon	-
rs10037212	ERAP1	4.09e-20	-0.679089	0.488707	5_96110313	5_96111898	475.574	52.8298	both_tags_in_same_UTR	both_tags_in_same_exon	-
rs10050860	ERAP1	1.25e-12	-0.539403	0.421293	5_96110313	5_96111898	475.574	52.8298	both_tags_in_same_UTR	both_tags_in_same_exon	-
rs10062964	ERAP1	1.15e-12	-0.542857	0.418705	5_96110313	5_96111898	475.574	52.8298	both_tags_in_same_UTR	both_tags_in_same_exon	-
rs10074708	ERAP1	6.05e-14	-0.568675	0.43605	5_96110313	5_96111898	475.574	52.8298	both_tags_in_same_UTR	both_tags_in_same_exon	-
rs10515243	ERAP1	9.73e-10	-0.51066	0.329917	5_96110313	5_96111898	475.574	52.8298	both_tags_in_same_UTR	both_tags_in_same_exon	-
rs1065407	ERAP1	1.39e-17	-0.619764	0.493583	5_96110313	5_96111898	475.574	52.8298	both_tags_in_same_UTR	both_tags_in_same_exon	-
rs11135479	ERAP1	8.46e-13	-0.551232	0.413929	5_96110313	5_96111898	475.574	52.8298	both_tags_in_same_UTR	both_tags_in_same_exon	-
rs11739478	ERAP1	6.31e-08	0.46495	-0.289844	5_96110313	5_96111898	475.574	52.8298	both_tags_in_same_UTR	both_tags_in_same_exon	-
rs13154629	ERAP1	1.39e-12	-0.538395	0.420616	5_96110313	5_96111898	475.574	52.8298	both_tags_in_same_UTR	both_tags_in_same_exon	-
rs13160562	ERAP1	3.85e-23	-0.702129	0.535161	5_96110313	5_96111898	475.574	52.8298	both_tags_in_same_UTR	both_tags_in_same_exon	-
rs13170045	ERAP1	1.19e-12	-0.540514	0.42078	5_96110313	5_96111898	475.574	52.8298	both_tags_in_same_UTR	both_tags_in_same_exon	-
rs13173167	ERAP1	1.32e-12	-0.539175	0.42059	5_96110313	5_96111898	475.574	52.8298	both_tags_in_same_UTR	both_tags_in_same_exon	-
rs13173351	ERAP1	2.86e-14	-0.576032	0.438875	5_96110313	5_96111898	475.574	52.8298	both_tags_in_same_UTR	both_tags_in_same_exon	-
rs13176209	ERAP1	1.15e-09	-0.509108	0.328192	5_96110313	5_96111898	475.574	52.8298	both_tags_in_same_UTR	both_tags_in_same_exon	-
rs13183352	ERAP1	8.49e-10	-0.512994	0.329974	5_96110313	5_96111898	475.574	52.8298	both_tags_in_same_UTR	both_tags_in_same_exon	-
rs13186739	ERAP1	1.24e-12	-0.539209	0.421626	5_96110313	5_96111898	475.574	52.8298	both_tags_in_same_UTR	both_tags_in_same_exon	-
rs13362120	ERAP1	9.18e-13	-0.549405	0.414733	5_96110313	5_96111898	475.574	52.8298	both_tags_in_same_UTR	both_tags_in_same_exon	-
rs152479	ERAP1	3.75e-13	-0.554381	0.423747	5_96110313	5_96111898	475.574	52.8298	both_tags_in_same_UTR	both_tags_in_same_exon	-
rs17401719	ERAP1	2.54e-21	-0.685581	0.512324	5_96110313	5_96111898	475.574	52.8298	both_tags_in_same_UTR	both_tags_in_same_exon	-
rs17482078	ERAP1	1.55e-14	-0.571018	0.454197	5_96110313	5_96111898	475.574	52.8298	both_tags_in_same_UTR	both_tags_in_same_exon	-
rs1862609	ERAP1	2.54e-21	-0.687315	0.509907	5_96110313	5_96111898	475.574	52.8298	both_tags_in_same_UTR	both_tags_in_same_exon	-
rs2013717	ERAP1	4.65e-14	-0.571118	0.437255	5_96110313	5_96111898	475.574	52.8298	both_tags_in_same_UTR	both_tags_in_same_exon	-
rs2032890	ERAP1	1.8e-12	-0.559752	0.390692	5_96110313	5_96111898	475.574	52.8298	both_tags_in_same_UTR	both_tags_in_same_exon	-
rs2042379	ERAP1	1.74e-14	-0.577023	0.445375	5_96110313	5_96111898	475.574	52.8298	both_tags_in_same_UTR	both_tags_in_same_exon	-
rs2124921	ERAP1	2.17e-14	-0.568952	0.451603	5_96110313	5_96111898	475.574	52.8298	both_tags_in_same_UTR	both_tags_in_same_exon	-
rs2549803	ERAP1	1.68e-14	-0.577487	0.445291	5_96110313	5_96111898	475.574	52.8298	both_tags_in_same_UTR	both_tags_in_same_exon	-
rs25862	ERAP1	9.3e-12	-0.504586	0.426136	5_96110313	5_96111898	475.574	52.8298	both_tags_in_same_UTR	both_tags_in_same_exon	-
rs26481	ERAP1	2.33e-13	-0.553816	0.43219	5_96110313	5_96111898	475.574	52.8298	both_tags_in_same_UTR	both_tags_in_same_exon	-
rs26486	ERAP1	5.83e-09	0.473189	-0.335376	5_96110313	5_96111898	475.574	52.8298	both_tags_in_same_UTR	both_tags_in_same_exon	-
rs26493	ERAP1	6.73e-09	0.499557	-0.301119	5_96110313	5_96111898	475.574	52.8298	both_tags_in_same_UTR	both_tags_in_same_exon	-
rs26501	ERAP1	1.78e-12	0.570896	-0.376875	5_96110313	5_96111898	475.574	52.8298	both_tags_in_same_UTR	both_tags_in_same_exon	-
rs26502	ERAP1	8.87e-13	-0.539265	0.427155	5_96110313	5_96111898	475.574	52.8298	both_tags_in_same_UTR	both_tags_in_same_exon	-
rs26509	ERAP1	2.79e-15	-0.662532	0.357363	5_96110313	5_96111898	475.574	52.8298	both_tags_in_same_UTR	both_tags_in_same_exon	-
rs26654	ERAP1	2.78e-08	0.479882	-0.291912	5_96110313	5_96111898	475.574	52.8298	both_tags_in_same_UTR	both_tags_in_same_exon	-
rs27033	ERAP1	8.39e-11	0.452933	-0.441638	5_96110313	5_96111898	475.574	52.8298	both_tags_in_same_UTR	both_tags_in_same_exon	-
rs27039	ERAP1	5.06e-13	0.542879	-0.432267	5_96110313	5_96111898	475.574	52.8298	both_tags_in_same_UTR	both_tags_in_same_exon	-
rs27525	ERAP1	3.38e-13	-0.551419	0.428951	5_96110313	5_96111898	475.574	52.8298	both_tags_in_same_UTR	both_tags_in_same_exon	-
rs27581	ERAP1	5.65e-13	-0.531494	0.443389	5_96110313	5_96111898	475.574	52.8298	both_tags_in_same_UTR	both_tags_in_same_exon	-
rs27619	ERAP1	9.09e-08	-0.423622	0.32762	5_96111898	5_96110313	52.8298	475.574	both_tags_in_same_UTR	both_tags_in_same_exon	-
rs28096	ERAP1	6.78e-16	-0.671966	0.365069	5_96110313	5_96111898	475.574	52.8298	both_tags_in_same_UTR	both_tags_in_same_exon	-
rs2911130	ERAP1	5.32e-16	-0.608461	0.458138	5_96110313	5_96111898	475.574	52.8298	both_tags_in_same_UTR	both_tags_in_same_exon	-
rs2911131	ERAP1	1.74e-14	-0.577023	0.445375	5_96110313	5_96111898	475.574	52.8298	both_tags_in_same_UTR	both_tags_in_same_exon	-
rs2911132	ERAP1	6.53e-16	-0.607312	0.45663	5_96110313	5_96111898	475.574	52.8298	both_tags_in_same_UTR	both_tags_in_same_exon	-
rs2911140	ERAP1	1.8e-14	-0.578266	0.443309	5_96110313	5_96111898	475.574	52.8298	both_tags_in_same_UTR	both_tags_in_same_exon	-
rs2927615	ERAP1	1.62e-14	-0.575743	0.447938	5_96110313	5_96111898	475.574	52.8298	both_tags_in_same_UTR	both_tags_in_same_exon	-
rs4400148	ERAP1	8.04e-08	-0.422421	0.331865	5_96110313	5_96111898	475.574	52.8298	both_tags_in_same_UTR	both_tags_in_same_exon	-
rs4869148	ERAP1	3.26e-09	0.475654	-0.345192	5_96110313	5_96111898	475.574	52.8298	both_tags_in_same_UTR	both_tags_in_same_exon	-
rs7063	ERAP1	4.57e-14	-0.551762	0.460091	5_96110313	5_96111898	475.574	52.8298	both_tags_in_same_UTR	both_tags_in_same_exon	-
rs731827	ERAP1	2.41e-21	-0.687386	0.51041	5_96110313	5_96111898	475.574	52.8298	both_tags_in_same_UTR	both_tags_in_same_exon	-
rs7356594	ERAP1	1.26e-13	-0.548853	0.447693	5_96110313	5_96111898	475.574	52.8298	both_tags_in_same_UTR	both_tags_in_same_exon	-
rs754615	ERAP1	1.48e-14	-0.558053	0.469869	5_96110313	5_96111898	475.574	52.8298	both_tags_in_same_UTR	both_tags_in_same_exon	-
rs7705827	ERAP1	3.07e-19	-0.666187	0.481834	5_96110313	5_96111898	475.574	52.8298	both_tags_in_same_UTR	both_tags_in_same_exon	-
rs7724759	ERAP1	8.46e-13	-0.551232	0.413929	5_96110313	5_96111898	475.574	52.8298	both_tags_in_same_UTR	both_tags_in_same_exon	-
rs7736193	ERAP1	2.46e-09	-0.501181	0.321449	5_96110313	5_96111898	475.574	52.8298	both_tags_in_same_UTR	both_tags_in_same_exon	-
rs12407412	ERMAP	1.25e-08	0.428772	-0.367611	1_43310002	1_43310240	11.8617	53.734	both_tags_in_same_UTR	both_tags_in_same_exon	-
rs6685920	ERMAP	1.1e-08	0.42866	-0.370523	1_43310002	1_43310240	11.8617	53.734	both_tags_in_same_UTR	both_tags_in_same_exon	-
rs1044478	F11R	4.15e-12	0.523497	-0.419024	1_160966966	1_160965229	41.234	24.0851	both_tags_in_same_UTR	both_tags_in_same_exon	-
rs1062826	F11R	4.19e-20	0.709722	-0.442055	1_160966966	1_160965229	41.234	24.0851	both_tags_in_same_UTR	both_tags_in_same_exon	-
rs1062827	F11R	4.49e-12	0.521951	-0.419425	1_160966966	1_160965229	41.234	24.0851	both_tags_in_same_UTR	both_tags_in_same_exon	-
rs11265540	F11R	6.03e-12	0.519695	-0.416867	1_160966966	1_160965229	41.234	24.0851	both_tags_in_same_UTR	both_tags_in_same_exon	-
rs11801591	F11R	5.09e-13	0.61315	-0.34241	1_160966966	1_160965229	41.234	24.0851	both_tags_in_same_UTR	both_tags_in_same_exon	-
rs11802727	F11R	4.55e-13	0.614371	-0.342695	1_160966966	1_160965229	41.234	24.0851	both_tags_in_same_UTR	both_tags_in_same_exon	-
rs11807930	F11R	1.61e-11	0.517714	-0.401695	1_160966966	1_160965229	41.234	24.0851	both_tags_in_same_UTR	both_tags_in_same_exon	-
rs12403334	F11R	2.28e-12	0.54087	-0.409288	1_160966966	1_160965229	41.234	24.0851	both_tags_in_same_UTR	both_tags_in_same_exon	-
rs12565932	F11R	4.21e-20	0.703435	-0.452019	1_160966966	1_160965229	41.234	24.0851	both_tags_in_same_UTR	both_tags_in_same_exon	-
rs17384360	F11R	1.59e-19	0.679545	-0.471261	1_160966966	1_160965229	41.234	24.0851	both_tags_in_same_UTR	both_tags_in_same_exon	-
rs17388108	F11R	4.57e-12	0.532812	-0.406624	1_160966966	1_160965229	41.234	24.0851	both_tags_in_same_UTR	both_tags_in_same_exon	-
rs2073655	F11R	7.29e-20	0.700151	-0.450184	1_160966966	1_160965229	41.234	24.0851	both_tags_in_same_UTR	both_tags_in_same_exon	-
rs2073656	F11R	7.01e-20	0.700041	-0.450858	1_160966966	1_160965229	41.234	24.0851	both_tags_in_same_UTR	both_tags_in_same_exon	-
rs2247459	F11R	4.38e-12	0.533498	-0.406593	1_160966966	1_160965229	41.234	24.0851	both_tags_in_same_UTR	both_tags_in_same_exon	-
rs2247596	F11R	4.67e-12	0.532375	-0.406771	1_160966966	1_160965229	41.234	24.0851	both_tags_in_same_UTR	both_tags_in_same_exon	-
rs2247671	F11R	4.24e-20	0.708415	-0.444012	1_160966966	1_160965229	41.234	24.0851	both_tags_in_same_UTR	both_tags_in_same_exon	-
rs2247790	F11R	1.61e-11	0.517714	-0.401695	1_160966966	1_160965229	41.234	24.0851	both_tags_in_same_UTR	both_tags_in_same_exon	-
rs2255852	F11R	5.48e-10	0.462555	-0.396328	1_160965229	1_160966966	24.0851	41.234	both_tags_in_same_UTR	both_tags_in_same_exon	-
rs2297220	F11R	4.29e-20	0.709516	-0.442081	1_160966966	1_160965229	41.234	24.0851	both_tags_in_same_UTR	both_tags_in_same_exon	-
rs2297221	F11R	4.16e-20	0.710055	-0.441592	1_160966966	1_160965229	41.234	24.0851	both_tags_in_same_UTR	both_tags_in_same_exon	-
rs2297222	F11R	2.65e-20	0.709601	-0.448098	1_160966966	1_160965229	41.234	24.0851	both_tags_in_same_UTR	both_tags_in_same_exon	-
rs2481080	F11R	4.19e-20	0.709722	-0.442055	1_160966966	1_160965229	41.234	24.0851	both_tags_in_same_UTR	both_tags_in_same_exon	-
rs2481081	F11R	1.83e-11	0.516395	-0.400847	1_160966966	1_160965229	41.234	24.0851	both_tags_in_same_UTR	both_tags_in_same_exon	-
rs2481084	F11R	5.58e-20	0.706475	-0.443606	1_160966966	1_160965229	41.234	24.0851	both_tags_in_same_UTR	both_tags_in_same_exon	-
rs2774276	F11R	4.53e-08	0.467808	-0.294498	1_160965229	1_160966966	24.0851	41.234	both_tags_in_same_UTR	both_tags_in_same_exon	-
rs3007156	F11R	9.23e-08	-0.435919	0.313713	1_160966966	1_160965229	41.234	24.0851	both_tags_in_same_UTR	both_tags_in_same_exon	-
rs3737785	F11R	4.86e-12	0.52272	-0.417187	1_160966966	1_160965229	41.234	24.0851	both_tags_in_same_UTR	both_tags_in_same_exon	-
rs3737787	F11R	6.46e-20	0.701026	-0.450354	1_160966966	1_160965229	41.234	24.0851	both_tags_in_same_UTR	both_tags_in_same_exon	-
rs3813609	F11R	7.6e-09	-0.420888	0.386511	1_160966966	1_160965229	41.234	24.0851	both_tags_in_same_UTR	both_tags_in_same_exon	-
rs4596920	F11R	4.73e-13	0.549184	-0.426057	1_160966966	1_160965229	41.234	24.0851	both_tags_in_same_UTR	both_tags_in_same_exon	-
rs6671492	F11R	4.56e-08	0.427727	-0.339472	1_160965229	1_160966966	24.0851	41.234	both_tags_in_same_UTR	both_tags_in_same_exon	-
rs836	F11R	4.29e-20	0.709516	-0.442081	1_160966966	1_160965229	41.234	24.0851	both_tags_in_same_UTR	both_tags_in_same_exon	-
rs869985	F11R	2.07e-12	0.536992	-0.415494	1_160966966	1_160965229	41.234	24.0851	both_tags_in_same_UTR	both_tags_in_same_exon	-
rs164009	FAM100B	6.22e-08	0.433185	-0.326211	17_74266567	17_74267094	294.426	385.404	one_of_the_tags_not_in_UTR	both_tags_in_same_exon	-
rs164106	FAM100B	1.99e-08	0.451382	-0.332547	17_74266567	17_74267094	294.426	385.404	one_of_the_tags_not_in_UTR	both_tags_in_same_exon	-
rs17509527	FAM100B	8.89e-08	0.429025	-0.322238	17_74266567	17_74267094	294.426	385.404	one_of_the_tags_not_in_UTR	both_tags_in_same_exon	-
rs346785	FAM100B	4.77e-09	0.465541	-0.348409	17_74266567	17_74267094	294.426	385.404	one_of_the_tags_not_in_UTR	both_tags_in_same_exon	-
rs347674	FAM100B	4.46e-09	0.489043	-0.32288	17_74266567	17_74267094	294.426	385.404	one_of_the_tags_not_in_UTR	both_tags_in_same_exon	-
rs4789267	FAM100B	5.75e-09	0.467151	-0.342531	17_74266567	17_74267094	294.426	385.404	one_of_the_tags_not_in_UTR	both_tags_in_same_exon	-
rs71815	FAM100B	4.32e-09	0.489244	-0.323344	17_74266567	17_74267094	294.426	385.404	one_of_the_tags_not_in_UTR	both_tags_in_same_exon	-
rs8901	FAM100B	4.16e-09	0.488797	-0.324702	17_74266567	17_74267094	294.426	385.404	one_of_the_tags_not_in_UTR	both_tags_in_same_exon	-
rs4832468	FAM49A	1.55e-12	-0.708482	0.16252	2_16731506	2_16740751	36.2979	49.4787	one_of_the_tags_not_in_UTR	tags_in_different_exons	-
rs10239400	GIMAP5	1.91e-09	-0.550245	0.265069	7_150440775	7_150440394	22.7128	885.883	both_tags_in_same_UTR	both_tags_in_same_exon	-
rs10271868	GIMAP5	2.11e-09	-0.550533	0.262406	7_150440775	7_150440394	22.7128	885.883	both_tags_in_same_UTR	both_tags_in_same_exon	-
rs10361	GIMAP5	1.95e-09	-0.550971	0.263605	7_150440775	7_150440394	22.7128	885.883	both_tags_in_same_UTR	both_tags_in_same_exon	-
rs1046355	GIMAP5	1.75e-09	-0.55211	0.264503	7_150440775	7_150440394	22.7128	885.883	both_tags_in_same_UTR	both_tags_in_same_exon	-
rs11760839	GIMAP5	1.76e-09	-0.552263	0.264256	7_150440775	7_150440394	22.7128	885.883	both_tags_in_same_UTR	both_tags_in_same_exon	-
rs13235400	GIMAP5	1.8e-09	-0.555679	0.259103	7_150440775	7_150440394	22.7128	885.883	both_tags_in_same_UTR	both_tags_in_same_exon	-
rs2286898	GIMAP5	1.71e-09	-0.552701	0.264206	7_150440775	7_150440394	22.7128	885.883	both_tags_in_same_UTR	both_tags_in_same_exon	-
rs3757411	GIMAP5	1.88e-09	-0.553864	0.260626	7_150440775	7_150440394	22.7128	885.883	both_tags_in_same_UTR	both_tags_in_same_exon	-
rs4725936	GIMAP5	1.85e-09	-0.555561	0.25864	7_150440775	7_150440394	22.7128	885.883	both_tags_in_same_UTR	both_tags_in_same_exon	-
rs6598	GIMAP5	1.96e-09	-0.550718	0.263865	7_150440775	7_150440394	22.7128	885.883	both_tags_in_same_UTR	both_tags_in_same_exon	-
rs6972271	GIMAP5	2.07e-09	-0.553776	0.25857	7_150440775	7_150440394	22.7128	885.883	both_tags_in_same_UTR	both_tags_in_same_exon	-
rs6980405	GIMAP5	2.04e-09	-0.550643	0.263089	7_150440775	7_150440394	22.7128	885.883	both_tags_in_same_UTR	both_tags_in_same_exon	-
rs759011	GIMAP5	1.7e-09	-0.552421	0.264766	7_150440775	7_150440394	22.7128	885.883	both_tags_in_same_UTR	both_tags_in_same_exon	-
rs9657886	GIMAP5	1.75e-09	-0.551883	0.264813	7_150440775	7_150440394	22.7128	885.883	both_tags_in_same_UTR	both_tags_in_same_exon	-
rs9657890	GIMAP5	1.74e-09	-0.552984	0.263495	7_150440775	7_150440394	22.7128	885.883	both_tags_in_same_UTR	both_tags_in_same_exon	-
rs9657894	GIMAP5	1.76e-09	-0.552104	0.264437	7_150440775	7_150440394	22.7128	885.883	both_tags_in_same_UTR	both_tags_in_same_exon	-
rs9657898	GIMAP5	1.78e-09	-0.550281	0.266549	7_150440775	7_150440394	22.7128	885.883	both_tags_in_same_UTR	both_tags_in_same_exon	-
rs9657900	GIMAP5	4.84e-09	-0.544922	0.251046	7_150440775	7_150440394	22.7128	885.883	both_tags_in_same_UTR	both_tags_in_same_exon	-
rs1061115	HPS1	3.71e-14	-0.613023	0.387286	10_100176238	10_100177136	28.1915	305.383	both_tags_in_same_UTR	both_tags_in_same_exon	-
rs1061134	HPS1	4.44e-09	-0.561666	0.230319	10_100176238	10_100177136	28.1915	305.383	both_tags_in_same_UTR	both_tags_in_same_exon	-
rs1061437	HPS1	1.93e-09	-0.500592	0.327382	10_100176238	10_100177136	28.1915	305.383	both_tags_in_same_UTR	both_tags_in_same_exon	-
rs10736129	HPS1	2.71e-09	-0.497834	0.323338	10_100176238	10_100177136	28.1915	305.383	both_tags_in_same_UTR	both_tags_in_same_exon	-
rs10748729	HPS1	3.76e-12	-0.606177	0.315693	10_100176238	10_100177136	28.1915	305.383	both_tags_in_same_UTR	both_tags_in_same_exon	-
rs10786415	HPS1	1.76e-12	-0.551417	0.401239	10_100176238	10_100177136	28.1915	305.383	both_tags_in_same_UTR	both_tags_in_same_exon	-
rs10786418	HPS1	3.86e-11	-0.503987	0.401319	10_100176238	10_100177136	28.1915	305.383	both_tags_in_same_UTR	both_tags_in_same_exon	-
rs10883081	HPS1	6.32e-08	-0.516865	0.225951	10_100176238	10_100177136	28.1915	305.383	both_tags_in_same_UTR	both_tags_in_same_exon	-
rs10883084	HPS1	1.41e-12	-0.578301	0.371533	10_100176238	10_100177136	28.1915	305.383	both_tags_in_same_UTR	both_tags_in_same_exon	-
rs10883085	HPS1	6.52e-11	-0.497208	0.399171	10_100176238	10_100177136	28.1915	305.383	both_tags_in_same_UTR	both_tags_in_same_exon	-
rs10883087	HPS1	2.81e-12	-0.562152	0.379807	10_100176238	10_100177136	28.1915	305.383	both_tags_in_same_UTR	both_tags_in_same_exon	-
rs10883089	HPS1	7.62e-09	-0.485693	0.314903	10_100176238	10_100177136	28.1915	305.383	both_tags_in_same_UTR	both_tags_in_same_exon	-
rs10883092	HPS1	3.78e-09	-0.494842	0.319644	10_100176238	10_100177136	28.1915	305.383	both_tags_in_same_UTR	both_tags_in_same_exon	-
rs10883094	HPS1	2.37e-12	-0.603095	0.328698	10_100176238	10_100177136	28.1915	305.383	both_tags_in_same_UTR	both_tags_in_same_exon	-
rs11189586	HPS1	5.85e-11	-0.499097	0.399099	10_100176238	10_100177136	28.1915	305.383	both_tags_in_same_UTR	both_tags_in_same_exon	-
rs11189590	HPS1	3.34e-12	-0.560501	0.378812	10_100176238	10_100177136	28.1915	305.383	both_tags_in_same_UTR	both_tags_in_same_exon	-
rs11189592	HPS1	7.57e-10	-0.53824	0.300987	10_100176238	10_100177136	28.1915	305.383	both_tags_in_same_UTR	both_tags_in_same_exon	-
rs11189600	HPS1	4.02e-11	-0.497601	0.407692	10_100176238	10_100177136	28.1915	305.383	both_tags_in_same_UTR	both_tags_in_same_exon	-
rs11597425	HPS1	6.47e-11	-0.497191	0.399338	10_100176238	10_100177136	28.1915	305.383	both_tags_in_same_UTR	both_tags_in_same_exon	-
rs11597428	HPS1	2.98e-12	-0.561408	0.379676	10_100176238	10_100177136	28.1915	305.383	both_tags_in_same_UTR	both_tags_in_same_exon	-
rs12242431	HPS1	2.63e-09	-0.567298	0.234613	10_100176238	10_100177136	28.1915	305.383	both_tags_in_same_UTR	both_tags_in_same_exon	-
rs12763326	HPS1	5.2e-12	-0.603592	0.313249	10_100176238	10_100177136	28.1915	305.383	both_tags_in_same_UTR	both_tags_in_same_exon	-
rs12763379	HPS1	5.15e-12	-0.603923	0.312963	10_100176238	10_100177136	28.1915	305.383	both_tags_in_same_UTR	both_tags_in_same_exon	-
rs17109597	HPS1	3.96e-08	-0.486181	0.275884	10_100176238	10_100177136	28.1915	305.383	both_tags_in_same_UTR	both_tags_in_same_exon	-
rs1739	HPS1	1.11e-11	-0.516834	0.409298	10_100176238	10_100177136	28.1915	305.383	both_tags_in_same_UTR	both_tags_in_same_exon	-
rs2147896	HPS1	2.23e-12	-0.555433	0.392245	10_100176238	10_100177136	28.1915	305.383	both_tags_in_same_UTR	both_tags_in_same_exon	-
rs2147897	HPS1	1.94e-11	-0.521411	0.39399	10_100176238	10_100177136	28.1915	305.383	both_tags_in_same_UTR	both_tags_in_same_exon	-
rs2147900	HPS1	4e-12	-0.606098	0.314669	10_100176238	10_100177136	28.1915	305.383	both_tags_in_same_UTR	both_tags_in_same_exon	-
rs2147901	HPS1	5.2e-12	-0.603522	0.313336	10_100176238	10_100177136	28.1915	305.383	both_tags_in_same_UTR	both_tags_in_same_exon	-
rs2182168	HPS1	2.48e-11	-0.518076	0.393378	10_100176238	10_100177136	28.1915	305.383	both_tags_in_same_UTR	both_tags_in_same_exon	-
rs2274243	HPS1	2.72e-12	-0.608466	0.318554	10_100176238	10_100177136	28.1915	305.383	both_tags_in_same_UTR	both_tags_in_same_exon	-
rs2274244	HPS1	2.76e-09	-0.497859	0.322954	10_100176238	10_100177136	28.1915	305.383	both_tags_in_same_UTR	both_tags_in_same_exon	-
rs2274247	HPS1	1.5e-12	-0.578769	0.369774	10_100176238	10_100177136	28.1915	305.383	both_tags_in_same_UTR	both_tags_in_same_exon	-
rs2274248	HPS1	5.12e-09	-0.487605	0.321505	10_100176238	10_100177136	28.1915	305.383	both_tags_in_same_UTR	both_tags_in_same_exon	-
rs2296435	HPS1	7.16e-13	-0.604889	0.347924	10_100176238	10_100177136	28.1915	305.383	both_tags_in_same_UTR	both_tags_in_same_exon	-
rs2296438	HPS1	4.95e-12	-0.570832	0.358536	10_100176238	10_100177136	28.1915	305.383	both_tags_in_same_UTR	both_tags_in_same_exon	-
rs2296441	HPS1	2.03e-09	-0.505102	0.320898	10_100176238	10_100177136	28.1915	305.383	both_tags_in_same_UTR	both_tags_in_same_exon	-
rs3750601	HPS1	3.52e-12	-0.606683	0.316246	10_100176238	10_100177136	28.1915	305.383	both_tags_in_same_UTR	both_tags_in_same_exon	-
rs3750604	HPS1	1.26e-12	-0.60208	0.341719	10_100176238	10_100177136	28.1915	305.383	both_tags_in_same_UTR	both_tags_in_same_exon	-
rs3750605	HPS1	3.56e-09	-0.492761	0.323419	10_100176238	10_100177136	28.1915	305.383	both_tags_in_same_UTR	both_tags_in_same_exon	-
rs3814140	HPS1	4.01e-09	-0.494104	0.319247	10_100176238	10_100177136	28.1915	305.383	both_tags_in_same_UTR	both_tags_in_same_exon	-
rs3814141	HPS1	6.77e-12	-0.591629	0.324973	10_100176238	10_100177136	28.1915	305.383	both_tags_in_same_UTR	both_tags_in_same_exon	-
rs3814142	HPS1	2.68e-09	-0.497845	0.323609	10_100176238	10_100177136	28.1915	305.383	both_tags_in_same_UTR	both_tags_in_same_exon	-
rs3830020	HPS1	4.79e-14	-0.611107	0.385707	10_100176238	10_100177136	28.1915	305.383	both_tags_in_same_UTR	both_tags_in_same_exon	-
rs4345897	HPS1	1.93e-11	-0.523302	0.391884	10_100176238	10_100177136	28.1915	305.383	both_tags_in_same_UTR	both_tags_in_same_exon	-
rs4400721	HPS1	5.97e-10	-0.5553	0.283825	10_100176238	10_100177136	28.1915	305.383	both_tags_in_same_UTR	both_tags_in_same_exon	-
rs4475861	HPS1	3.43e-09	-0.495189	0.321393	10_100176238	10_100177136	28.1915	305.383	both_tags_in_same_UTR	both_tags_in_same_exon	-
rs4488133	HPS1	1.81e-11	-0.512818	0.405164	10_100176238	10_100177136	28.1915	305.383	both_tags_in_same_UTR	both_tags_in_same_exon	-
rs4539242	HPS1	4.08e-12	-0.572424	0.36002	10_100176238	10_100177136	28.1915	305.383	both_tags_in_same_UTR	both_tags_in_same_exon	-
rs4551689	HPS1	1.17e-12	-0.570757	0.384395	10_100176238	10_100177136	28.1915	305.383	both_tags_in_same_UTR	both_tags_in_same_exon	-
rs6584192	HPS1	1.32e-12	-0.578111	0.372911	10_100176238	10_100177136	28.1915	305.383	both_tags_in_same_UTR	both_tags_in_same_exon	-
rs6584194	HPS1	1.98e-13	-0.59762	0.380156	10_100176238	10_100177136	28.1915	305.383	both_tags_in_same_UTR	both_tags_in_same_exon	-
rs6584200	HPS1	3.13e-09	-0.496237	0.322134	10_100176238	10_100177136	28.1915	305.383	both_tags_in_same_UTR	both_tags_in_same_exon	-
rs6584202	HPS1	5.2e-12	-0.603592	0.313249	10_100176238	10_100177136	28.1915	305.383	both_tags_in_same_UTR	both_tags_in_same_exon	-
rs6584204	HPS1	2.71e-09	-0.497834	0.323338	10_100176238	10_100177136	28.1915	305.383	both_tags_in_same_UTR	both_tags_in_same_exon	-
rs701801	HPS1	6.4e-12	-0.524915	0.40987	10_100176238	10_100177136	28.1915	305.383	both_tags_in_same_UTR	both_tags_in_same_exon	-
rs7072216	HPS1	6.87e-13	-0.585853	0.374298	10_100176238	10_100177136	28.1915	305.383	both_tags_in_same_UTR	both_tags_in_same_exon	Metabolite levels (trimethylamine in urine, and dimethylamine in plasma)
rs7075655	HPS1	1.6e-09	-0.511087	0.318772	10_100176238	10_100177136	28.1915	305.383	both_tags_in_same_UTR	both_tags_in_same_exon	-
rs7082192	HPS1	1.17e-12	-0.582639	0.369134	10_100176238	10_100177136	28.1915	305.383	both_tags_in_same_UTR	both_tags_in_same_exon	-
rs7096654	HPS1	7.03e-11	-0.539882	0.347506	10_100176238	10_100177136	28.1915	305.383	both_tags_in_same_UTR	both_tags_in_same_exon	-
rs7097824	HPS1	1.93e-11	-0.512967	0.40385	10_100176238	10_100177136	28.1915	305.383	both_tags_in_same_UTR	both_tags_in_same_exon	-
rs733345	HPS1	2.04e-09	-0.503845	0.322358	10_100176238	10_100177136	28.1915	305.383	both_tags_in_same_UTR	both_tags_in_same_exon	-
rs755126	HPS1	1.87e-12	-0.576749	0.368509	10_100176238	10_100177136	28.1915	305.383	both_tags_in_same_UTR	both_tags_in_same_exon	-
rs7896828	HPS1	1.97e-11	-0.512259	0.404255	10_100176238	10_100177136	28.1915	305.383	both_tags_in_same_UTR	both_tags_in_same_exon	-
rs7897357	HPS1	4.16e-11	-0.503476	0.400499	10_100176238	10_100177136	28.1915	305.383	both_tags_in_same_UTR	both_tags_in_same_exon	-
rs7907555	HPS1	6.16e-11	-0.497969	0.399386	10_100176238	10_100177136	28.1915	305.383	both_tags_in_same_UTR	both_tags_in_same_exon	-
rs7908310	HPS1	2.77e-12	-0.562438	0.379716	10_100176238	10_100177136	28.1915	305.383	both_tags_in_same_UTR	both_tags_in_same_exon	-
rs7909131	HPS1	1.63e-11	-0.513672	0.406054	10_100176238	10_100177136	28.1915	305.383	both_tags_in_same_UTR	both_tags_in_same_exon	-
rs7910247	HPS1	2.71e-09	-0.497834	0.323338	10_100176238	10_100177136	28.1915	305.383	both_tags_in_same_UTR	both_tags_in_same_exon	-
rs7910973	HPS1	5.2e-12	-0.603592	0.313249	10_100176238	10_100177136	28.1915	305.383	both_tags_in_same_UTR	both_tags_in_same_exon	-
rs7911036	HPS1	3.16e-09	-0.496185	0.321954	10_100176238	10_100177136	28.1915	305.383	both_tags_in_same_UTR	both_tags_in_same_exon	-
rs7914401	HPS1	4.79e-12	-0.604463	0.313588	10_100176238	10_100177136	28.1915	305.383	both_tags_in_same_UTR	both_tags_in_same_exon	-
rs7921146	HPS1	6.65e-13	-0.60515	0.348864	10_100176238	10_100177136	28.1915	305.383	both_tags_in_same_UTR	both_tags_in_same_exon	-
rs7923729	HPS1	3.36e-09	-0.496007	0.320864	10_100176238	10_100177136	28.1915	305.383	both_tags_in_same_UTR	both_tags_in_same_exon	-
rs7924209	HPS1	3.31e-12	-0.56315	0.375638	10_100176238	10_100177136	28.1915	305.383	both_tags_in_same_UTR	both_tags_in_same_exon	-
rs7924303	HPS1	3.08e-12	-0.560973	0.379619	10_100176238	10_100177136	28.1915	305.383	both_tags_in_same_UTR	both_tags_in_same_exon	-
rs8181292	HPS1	2.1e-09	-0.49993	0.326394	10_100176238	10_100177136	28.1915	305.383	both_tags_in_same_UTR	both_tags_in_same_exon	-
rs942803	HPS1	3.13e-09	-0.496237	0.322134	10_100176238	10_100177136	28.1915	305.383	both_tags_in_same_UTR	both_tags_in_same_exon	-
rs942804	HPS1	5.08e-12	-0.604346	0.312623	10_100176238	10_100177136	28.1915	305.383	both_tags_in_same_UTR	both_tags_in_same_exon	-
rs942805	HPS1	5.2e-12	-0.603592	0.313249	10_100176238	10_100177136	28.1915	305.383	both_tags_in_same_UTR	both_tags_in_same_exon	-
rs942806	HPS1	5.2e-12	-0.603592	0.313249	10_100176238	10_100177136	28.1915	305.383	both_tags_in_same_UTR	both_tags_in_same_exon	-
rs942807	HPS1	5.2e-12	-0.603592	0.313249	10_100176238	10_100177136	28.1915	305.383	both_tags_in_same_UTR	both_tags_in_same_exon	-
rs942808	HPS1	5.2e-12	-0.603592	0.313249	10_100176238	10_100177136	28.1915	305.383	both_tags_in_same_UTR	both_tags_in_same_exon	-
rs942809	HPS1	5.33e-12	-0.603454	0.312993	10_100176238	10_100177136	28.1915	305.383	both_tags_in_same_UTR	both_tags_in_same_exon	-
rs942810	HPS1	1.36e-13	-0.604411	0.377391	10_100176238	10_100177136	28.1915	305.383	both_tags_in_same_UTR	both_tags_in_same_exon	-
rs942814	HPS1	2.14e-12	-0.547456	0.402573	10_100176238	10_100177136	28.1915	305.383	both_tags_in_same_UTR	both_tags_in_same_exon	-
rs9787550	HPS1	3.13e-09	-0.496237	0.322134	10_100176238	10_100177136	28.1915	305.383	both_tags_in_same_UTR	both_tags_in_same_exon	-
rs9804285	HPS1	3.18e-09	-0.496054	0.322033	10_100176238	10_100177136	28.1915	305.383	both_tags_in_same_UTR	both_tags_in_same_exon	-
rs10035166	IRF1	7.86e-15	0.684666	-0.304107	5_131818824	5_131817571	3013.51	24.266	both_tags_in_same_UTR	both_tags_in_same_exon	-
rs10053046	IRF1	5.25e-12	0.574794	-0.352316	5_131818824	5_131817571	3013.51	24.266	both_tags_in_same_UTR	both_tags_in_same_exon	-
rs10068129	IRF1	2.79e-19	0.742964	-0.357273	5_131818824	5_131817571	3013.51	24.266	both_tags_in_same_UTR	both_tags_in_same_exon	-
rs10068266	IRF1	2.72e-19	0.742635	-0.358242	5_131818824	5_131817571	3013.51	24.266	both_tags_in_same_UTR	both_tags_in_same_exon	-
rs10072700	IRF1	4.03e-10	0.529691	-0.325046	5_131818824	5_131817571	3013.51	24.266	both_tags_in_same_UTR	both_tags_in_same_exon	-
rs10214312	IRF1	2.91e-19	0.742039	-0.358427	5_131818824	5_131817571	3013.51	24.266	both_tags_in_same_UTR	both_tags_in_same_exon	-
rs1050152	IRF1	2.3e-09	-0.489398	0.336829	5_131818824	5_131817571	3013.51	24.266	both_tags_in_same_UTR	both_tags_in_same_exon	-
rs11739135	IRF1	1.53e-09	-0.465662	0.372321	5_131818824	5_131817571	3013.51	24.266	both_tags_in_same_UTR	both_tags_in_same_exon	-
rs11741255	IRF1	1.73e-08	-0.448507	0.338913	5_131818824	5_131817571	3013.51	24.266	both_tags_in_same_UTR	both_tags_in_same_exon	-
rs11745587	IRF1	8.74e-11	0.611377	-0.2455	5_131818824	5_131817367	3013.51	1083.91	both_tags_in_same_UTR	both_tags_in_same_exon	-
rs11746555	IRF1	1.1e-09	-0.466305	0.378293	5_131818824	5_131817571	3013.51	24.266	both_tags_in_same_UTR	both_tags_in_same_exon	-
rs11748193	IRF1	1.1e-09	-0.468169	0.376342	5_131818824	5_131817571	3013.51	24.266	both_tags_in_same_UTR	both_tags_in_same_exon	-
rs12515180	IRF1	3.02e-08	-0.463103	0.309572	5_131818824	5_131817571	3013.51	24.266	both_tags_in_same_UTR	both_tags_in_same_exon	-
rs12521868	IRF1	3.54e-08	-0.46091	0.308404	5_131818824	5_131817571	3013.51	24.266	both_tags_in_same_UTR	both_tags_in_same_exon	Crohn's disease
rs13164856	IRF1	1.66e-10	0.529451	-0.34337	5_131818824	5_131817571	3013.51	24.266	both_tags_in_same_UTR	both_tags_in_same_exon	-
rs13165038	IRF1	1.44e-19	0.740097	-0.372091	5_131818824	5_131817571	3013.51	24.266	both_tags_in_same_UTR	both_tags_in_same_exon	-
rs17622378	IRF1	1.39e-08	-0.469452	0.320192	5_131818824	5_131817571	3013.51	24.266	both_tags_in_same_UTR	both_tags_in_same_exon	-
rs17622656	IRF1	2.84e-09	-0.46998	0.354583	5_131818824	5_131817571	3013.51	24.266	both_tags_in_same_UTR	both_tags_in_same_exon	-
rs2070721	IRF1	3.23e-21	0.777559	-0.347444	5_131818824	5_131817367	3013.51	1083.91	both_tags_in_same_UTR	both_tags_in_same_exon	-
rs2070722	IRF1	5.11e-12	0.579186	-0.347029	5_131818824	5_131817571	3013.51	24.266	both_tags_in_same_UTR	both_tags_in_same_exon	-
rs2070724	IRF1	5.29e-12	0.574637	-0.35237	5_131818824	5_131817571	3013.51	24.266	both_tags_in_same_UTR	both_tags_in_same_exon	-
rs2070725	IRF1	5.62e-12	0.573767	-0.352395	5_131818824	5_131817571	3013.51	24.266	both_tags_in_same_UTR	both_tags_in_same_exon	-
rs2070727	IRF1	2.51e-19	0.742991	-0.358726	5_131818824	5_131817571	3013.51	24.266	both_tags_in_same_UTR	both_tags_in_same_exon	-
rs2070728	IRF1	4.74e-12	0.574532	-0.354508	5_131818824	5_131817571	3013.51	24.266	both_tags_in_same_UTR	both_tags_in_same_exon	-
rs2070729	IRF1	9.11e-21	0.775778	-0.33713	5_131818824	5_131817367	3013.51	1083.91	both_tags_in_same_UTR	both_tags_in_same_exon	Platelet counts
rs2070731	IRF1	1.16e-19	0.750496	-0.354789	5_131818824	5_131817571	3013.51	24.266	both_tags_in_same_UTR	both_tags_in_same_exon	-
rs2188962	IRF1	1.79e-09	-0.488748	0.34291	5_131818824	5_131817571	3013.51	24.266	both_tags_in_same_UTR	both_tags_in_same_exon	Crohn's disease
rs2248116	IRF1	6.37e-09	-0.485314	0.319363	5_131818824	5_131817571	3013.51	24.266	both_tags_in_same_UTR	both_tags_in_same_exon	-
rs2522057	IRF1	8.87e-09	-0.480726	0.317311	5_131818824	5_131817571	3013.51	24.266	both_tags_in_same_UTR	both_tags_in_same_exon	-
rs2548997	IRF1	5.42e-12	0.584265	-0.339162	5_131818824	5_131817571	3013.51	24.266	both_tags_in_same_UTR	both_tags_in_same_exon	-
rs2548999	IRF1	7.82e-19	0.735458	-0.356922	5_131818824	5_131817571	3013.51	24.266	both_tags_in_same_UTR	both_tags_in_same_exon	-
rs2549002	IRF1	4.76e-12	0.579409	-0.348036	5_131818824	5_131817367	3013.51	1083.91	both_tags_in_same_UTR	both_tags_in_same_exon	-
rs2549003	IRF1	4.54e-12	0.579983	-0.348172	5_131818824	5_131817367	3013.51	1083.91	both_tags_in_same_UTR	both_tags_in_same_exon	-
rs2549005	IRF1	5.05e-12	0.578964	-0.347545	5_131818824	5_131817367	3013.51	1083.91	both_tags_in_same_UTR	both_tags_in_same_exon	-
rs2706399	IRF1	1e-08	-0.561846	0.210742	5_131818824	5_131817571	3013.51	24.266	both_tags_in_same_UTR	both_tags_in_same_exon	-
rs3846731	IRF1	6.27e-19	0.733058	-0.364621	5_131818824	5_131817571	3013.51	24.266	both_tags_in_same_UTR	both_tags_in_same_exon	-
rs3846732	IRF1	3.5e-19	0.737328	-0.364849	5_131818824	5_131817571	3013.51	24.266	both_tags_in_same_UTR	both_tags_in_same_exon	-
rs4705862	IRF1	1.45e-16	0.705482	-0.33324	5_131818824	5_131817571	3013.51	24.266	both_tags_in_same_UTR	both_tags_in_same_exon	-
rs4705950	IRF1	4.8e-08	-0.45563	0.30722	5_131818824	5_131817571	3013.51	24.266	both_tags_in_same_UTR	both_tags_in_same_exon	-
rs6873426	IRF1	1.05e-10	0.552245	-0.323972	5_131818824	5_131817571	3013.51	24.266	both_tags_in_same_UTR	both_tags_in_same_exon	-
rs6894249	IRF1	1.34e-11	0.656467	-0.212948	5_131818824	5_131817571	3013.51	24.266	both_tags_in_same_UTR	both_tags_in_same_exon	-
rs736801	IRF1	3.46e-10	-0.51529	0.345724	5_131818824	5_131817571	3013.51	24.266	both_tags_in_same_UTR	both_tags_in_same_exon	-
rs743562	IRF1	1.22e-10	-0.588104	0.272436	5_131818824	5_131817367	3013.51	1083.91	both_tags_in_same_UTR	both_tags_in_same_exon	-
rs7719499	IRF1	9.33e-10	0.496205	-0.34794	5_131818824	5_131817571	3013.51	24.266	both_tags_in_same_UTR	both_tags_in_same_exon	-
rs7734334	IRF1	6.27e-19	0.733058	-0.364621	5_131818824	5_131817571	3013.51	24.266	both_tags_in_same_UTR	both_tags_in_same_exon	-
rs7735073	IRF1	6.27e-19	0.733058	-0.364621	5_131818824	5_131817571	3013.51	24.266	both_tags_in_same_UTR	both_tags_in_same_exon	-
rs839	IRF1	8.51e-12	0.567122	-0.353322	5_131818824	5_131817571	3013.51	24.266	both_tags_in_same_UTR	both_tags_in_same_exon	-
rs9282761	IRF1	3.07e-19	0.741493	-0.358766	5_131818824	5_131817571	3013.51	24.266	both_tags_in_same_UTR	both_tags_in_same_exon	-
rs9282763	IRF1	3.07e-19	0.741493	-0.358766	5_131818824	5_131817571	3013.51	24.266	both_tags_in_same_UTR	both_tags_in_same_exon	-
rs10156169	IRF5	5.5e-23	0.635905	-0.612103	7_128589814	7_128589255	118.883	123.33	both_tags_in_same_UTR	both_tags_in_same_exon	-
rs10229001	IRF5	2.51e-31	0.724262	-0.669287	7_128589814	7_128589255	118.883	123.33	both_tags_in_same_UTR	both_tags_in_same_exon	-
rs10236569	IRF5	1.8e-31	0.733756	-0.660309	7_128589814	7_128589255	118.883	123.33	both_tags_in_same_UTR	both_tags_in_same_exon	-
rs10239340	IRF5	2.26e-27	0.687011	-0.643735	7_128589814	7_128589255	118.883	123.33	both_tags_in_same_UTR	both_tags_in_same_exon	-
rs10279821	IRF5	1.49e-29	0.709848	-0.65653	7_128589814	7_128589255	118.883	123.33	both_tags_in_same_UTR	both_tags_in_same_exon	-
rs10488630	IRF5	1.71e-13	-0.539308	0.453764	7_128589814	7_128589255	118.883	123.33	both_tags_in_same_UTR	both_tags_in_same_exon	-
rs1072767	IRF5	7.65e-30	0.713406	-0.657358	7_128589814	7_128589255	118.883	123.33	both_tags_in_same_UTR	both_tags_in_same_exon	-
rs1154329	IRF5	5.45e-16	-0.542334	0.532432	7_128589255	7_128589814	123.33	118.883	both_tags_in_same_UTR	both_tags_in_same_exon	-
rs1154330	IRF5	2.02e-11	0.526856	-0.386874	7_128589814	7_128589255	118.883	123.33	both_tags_in_same_UTR	both_tags_in_same_exon	-
rs11761199	IRF5	5.14e-16	-0.554255	0.520858	7_128589814	7_128589255	118.883	123.33	both_tags_in_same_UTR	both_tags_in_same_exon	-
rs11762968	IRF5	1.81e-23	-0.678339	0.574312	7_128589814	7_128589255	118.883	123.33	both_tags_in_same_UTR	both_tags_in_same_exon	-
rs11767238	IRF5	1.21e-17	-0.594068	0.52547	7_128589814	7_128589255	118.883	123.33	both_tags_in_same_UTR	both_tags_in_same_exon	-
rs11767954	IRF5	5.31e-13	-0.521502	0.455438	7_128589255	7_128589814	123.33	118.883	both_tags_in_same_UTR	both_tags_in_same_exon	-
rs11768572	IRF5	8.47e-18	-0.597215	0.526366	7_128589814	7_128589255	118.883	123.33	both_tags_in_same_UTR	both_tags_in_same_exon	-
rs11770317	IRF5	2.81e-23	-0.673486	0.575948	7_128589814	7_128589255	118.883	123.33	both_tags_in_same_UTR	both_tags_in_same_exon	-
rs12155080	IRF5	2.53e-27	0.686444	-0.643462	7_128589814	7_128589255	118.883	123.33	both_tags_in_same_UTR	both_tags_in_same_exon	-
rs13221560	IRF5	5.19e-23	0.636602	-0.611912	7_128589814	7_128589255	118.883	123.33	both_tags_in_same_UTR	both_tags_in_same_exon	-
rs13222967	IRF5	1.14e-09	-0.428339	0.417599	7_128589255	7_128589814	123.33	118.883	both_tags_in_same_UTR	both_tags_in_same_exon	-
rs13242262	IRF5	9.22e-31	0.720199	-0.664815	7_128589814	7_128589255	118.883	123.33	both_tags_in_same_UTR	both_tags_in_same_exon	-
rs17339221	IRF5	9.91e-11	0.509879	-0.376835	7_128589814	7_128589255	118.883	123.33	both_tags_in_same_UTR	both_tags_in_same_exon	-
rs1874328	IRF5	8.92e-14	-0.542698	0.460053	7_128589814	7_128589255	118.883	123.33	both_tags_in_same_UTR	both_tags_in_same_exon	-
rs1874332	IRF5	5.86e-24	-0.683193	0.579283	7_128589814	7_128589255	118.883	123.33	both_tags_in_same_UTR	both_tags_in_same_exon	-
rs1901198	IRF5	4.6e-12	0.51373	-0.428233	7_128589814	7_128589255	118.883	123.33	both_tags_in_same_UTR	both_tags_in_same_exon	-
rs2167273	IRF5	4.04e-21	-0.641783	0.562869	7_128589814	7_128589255	118.883	123.33	both_tags_in_same_UTR	both_tags_in_same_exon	-
rs2172876	IRF5	2.76e-24	-0.684733	0.584579	7_128589814	7_128589255	118.883	123.33	both_tags_in_same_UTR	both_tags_in_same_exon	-
rs2272347	IRF5	6.21e-29	0.699961	-0.657076	7_128589814	7_128589255	118.883	123.33	both_tags_in_same_UTR	both_tags_in_same_exon	-
rs2280714	IRF5	2.37e-23	0.642232	-0.613192	7_128589814	7_128589255	118.883	123.33	both_tags_in_same_UTR	both_tags_in_same_exon	-
rs2305323	IRF5	9.97e-15	-0.546707	0.488225	7_128589814	7_128589255	118.883	123.33	both_tags_in_same_UTR	both_tags_in_same_exon	-
rs2305324	IRF5	1.77e-22	-0.666459	0.56604	7_128589814	7_128589255	118.883	123.33	both_tags_in_same_UTR	both_tags_in_same_exon	-
rs2305325	IRF5	1.52e-22	-0.667534	0.566289	7_128589814	7_128589255	118.883	123.33	both_tags_in_same_UTR	both_tags_in_same_exon	-
rs3807301	IRF5	7.82e-18	-0.596282	0.528403	7_128589814	7_128589255	118.883	123.33	both_tags_in_same_UTR	both_tags_in_same_exon	-
rs3807304	IRF5	3.07e-24	0.670398	-0.600773	7_128589814	7_128589255	118.883	123.33	both_tags_in_same_UTR	both_tags_in_same_exon	-
rs3807306	IRF5	3.33e-19	0.598608	-0.562805	7_128589814	7_128589255	118.883	123.33	both_tags_in_same_UTR	both_tags_in_same_exon	-
rs3847099	IRF5	7.22e-23	0.635281	-0.610216	7_128589814	7_128589255	118.883	123.33	both_tags_in_same_UTR	both_tags_in_same_exon	-
rs3857852	IRF5	6.53e-30	0.71448	-0.657284	7_128589814	7_128589255	118.883	123.33	both_tags_in_same_UTR	both_tags_in_same_exon	-
rs3958094	IRF5	9.98e-15	-0.54626	0.488697	7_128589814	7_128589255	118.883	123.33	both_tags_in_same_UTR	both_tags_in_same_exon	-
rs4731534	IRF5	2.28e-31	0.724062	-0.670167	7_128589814	7_128589255	118.883	123.33	both_tags_in_same_UTR	both_tags_in_same_exon	-
rs4731535	IRF5	7.39e-24	-0.681745	0.578846	7_128589814	7_128589255	118.883	123.33	both_tags_in_same_UTR	both_tags_in_same_exon	-
rs4731541	IRF5	1.02e-30	0.712138	-0.673216	7_128589814	7_128589255	118.883	123.33	both_tags_in_same_UTR	both_tags_in_same_exon	-
rs6948928	IRF5	6.52e-32	0.735695	-0.665101	7_128589814	7_128589255	118.883	123.33	both_tags_in_same_UTR	both_tags_in_same_exon	-
rs6960994	IRF5	4.52e-14	-0.544151	0.468807	7_128589255	7_128589814	123.33	118.883	both_tags_in_same_UTR	both_tags_in_same_exon	-
rs6961014	IRF5	4.94e-14	-0.544542	0.467015	7_128589255	7_128589814	123.33	118.883	both_tags_in_same_UTR	both_tags_in_same_exon	-
rs6965542	IRF5	7.07e-30	0.705669	-0.666688	7_128589814	7_128589255	118.883	123.33	both_tags_in_same_UTR	both_tags_in_same_exon	-
rs6966125	IRF5	1.24e-24	0.674962	-0.6038	7_128589814	7_128589255	118.883	123.33	both_tags_in_same_UTR	both_tags_in_same_exon	-
rs6968225	IRF5	2.39e-11	0.507539	-0.406039	7_128589814	7_128589255	118.883	123.33	both_tags_in_same_UTR	both_tags_in_same_exon	-
rs6969930	IRF5	1.25e-26	0.67694	-0.641092	7_128589814	7_128589255	118.883	123.33	both_tags_in_same_UTR	both_tags_in_same_exon	-
rs752637	IRF5	3.06e-23	0.650896	-0.601437	7_128589814	7_128589255	118.883	123.33	both_tags_in_same_UTR	both_tags_in_same_exon	-
rs7783840	IRF5	9.75e-11	0.450648	-0.441242	7_128589814	7_128589255	118.883	123.33	both_tags_in_same_UTR	both_tags_in_same_exon	-
rs7789423	IRF5	1.8e-23	0.64233	-0.615612	7_128589814	7_128589255	118.883	123.33	both_tags_in_same_UTR	both_tags_in_same_exon	-
rs7807018	IRF5	9.73e-31	0.715486	-0.669827	7_128589814	7_128589255	118.883	123.33	both_tags_in_same_UTR	both_tags_in_same_exon	-
rs7808907	IRF5	4.93e-15	-0.540423	0.504877	7_128589814	7_128589255	118.883	123.33	both_tags_in_same_UTR	both_tags_in_same_exon	-
rs8043	IRF5	4.04e-24	-0.683449	0.582546	7_128589814	7_128589255	118.883	123.33	both_tags_in_same_UTR	both_tags_in_same_exon	-
rs921403	IRF5	7.99e-30	0.713162	-0.657321	7_128589814	7_128589255	118.883	123.33	both_tags_in_same_UTR	both_tags_in_same_exon	-
rs9649520	IRF5	2.26e-22	-0.659641	0.571793	7_128589814	7_128589255	118.883	123.33	both_tags_in_same_UTR	both_tags_in_same_exon	-
rs11672790	KDM4B	3.58e-09	-0.501242	0.313172	19_5153593	19_5151770	114.585	56.9894	both_tags_in_same_UTR	both_tags_in_same_exon	-
rs10095121	KIAA1967	7.56e-08	-0.497845	0.245618	8_22477713	8_22477317	64.2553	21.2979	both_tags_in_same_UTR	both_tags_in_same_exon	-
rs10414029	LAIR1	1.49e-10	0.550816	-0.318631	19_54865815	19_54866898	53.6489	93.0638	tags_in_different_UTR	both_tags_in_same_exon	-
rs2287826	LAIR1	2.86e-13	0.645904	-0.304144	19_54865815	19_54866898	53.6489	93.0638	tags_in_different_UTR	both_tags_in_same_exon	-
rs4806747	LAIR1	2.12e-11	0.559188	-0.346326	19_54865815	19_54866898	53.6489	93.0638	tags_in_different_UTR	both_tags_in_same_exon	-
rs4806749	LAIR1	2.18e-19	0.724893	-0.394336	19_54865815	19_54866898	53.6489	93.0638	tags_in_different_UTR	both_tags_in_same_exon	-
rs730592	LAIR1	8.54e-20	0.731277	-0.395677	19_54865815	19_54866898	53.6489	93.0638	tags_in_different_UTR	both_tags_in_same_exon	-
rs733452	LAIR1	1.93e-14	0.683433	-0.290767	19_54865815	19_54866898	53.6489	93.0638	tags_in_different_UTR	both_tags_in_same_exon	-
rs11076105	LPCAT2	7.37e-20	-0.703246	0.445167	16_55616974	16_55620223	35.4468	141.426	one_of_the_tags_not_in_UTR	both_tags_in_same_exon	-
rs11076106	LPCAT2	9.78e-21	-0.723223	0.438241	16_55616974	16_55620223	35.4468	141.426	one_of_the_tags_not_in_UTR	both_tags_in_same_exon	-
rs1120207	LPCAT2	3.63e-13	0.625098	-0.331275	16_55616974	16_55620223	35.4468	141.426	one_of_the_tags_not_in_UTR	both_tags_in_same_exon	-
rs1132896	LPCAT2	1.04e-09	-0.570072	0.251681	16_55616974	16_55620223	35.4468	141.426	one_of_the_tags_not_in_UTR	both_tags_in_same_exon	-
rs11639960	LPCAT2	5.39e-09	-0.573139	0.209628	16_55616974	16_55620223	35.4468	141.426	one_of_the_tags_not_in_UTR	both_tags_in_same_exon	-
rs11646643	LPCAT2	7.77e-10	-0.575796	0.250102	16_55616974	16_55620223	35.4468	141.426	one_of_the_tags_not_in_UTR	both_tags_in_same_exon	-
rs11647464	LPCAT2	3.32e-20	0.709618	-0.445205	16_55616974	16_55620223	35.4468	141.426	one_of_the_tags_not_in_UTR	both_tags_in_same_exon	-
rs11865501	LPCAT2	3.52e-11	-0.607015	0.270769	16_55616974	16_55620223	35.4468	141.426	one_of_the_tags_not_in_UTR	both_tags_in_same_exon	-
rs12708952	LPCAT2	3.52e-13	0.626015	-0.3305	16_55616974	16_55620223	35.4468	141.426	one_of_the_tags_not_in_UTR	both_tags_in_same_exon	-
rs12923011	LPCAT2	5.52e-10	-0.575444	0.258063	16_55616974	16_55620223	35.4468	141.426	one_of_the_tags_not_in_UTR	both_tags_in_same_exon	-
rs12930259	LPCAT2	3.18e-13	0.628778	-0.328237	16_55616974	16_55620223	35.4468	141.426	one_of_the_tags_not_in_UTR	both_tags_in_same_exon	-
rs12933746	LPCAT2	8.19e-21	-0.723242	0.440453	16_55616974	16_55620223	35.4468	141.426	one_of_the_tags_not_in_UTR	both_tags_in_same_exon	-
rs12934241	LPCAT2	8.31e-10	-0.57548	0.249054	16_55616974	16_55620223	35.4468	141.426	one_of_the_tags_not_in_UTR	both_tags_in_same_exon	-
rs12934747	LPCAT2	2.26e-20	-0.718646	0.435264	16_55616974	16_55620223	35.4468	141.426	one_of_the_tags_not_in_UTR	both_tags_in_same_exon	-
rs13337274	LPCAT2	3.83e-13	0.62454	-0.331107	16_55616974	16_55620223	35.4468	141.426	one_of_the_tags_not_in_UTR	both_tags_in_same_exon	-
rs13339550	LPCAT2	4.31e-14	-0.628116	0.363735	16_55616974	16_55620223	35.4468	141.426	one_of_the_tags_not_in_UTR	both_tags_in_same_exon	-
rs1362399	LPCAT2	1.94e-12	-0.633572	0.287748	16_55616974	16_55620223	35.4468	141.426	one_of_the_tags_not_in_UTR	both_tags_in_same_exon	-
rs1370292	LPCAT2	5.19e-13	0.643661	-0.296797	16_55616974	16_55620223	35.4468	141.426	one_of_the_tags_not_in_UTR	both_tags_in_same_exon	-
rs1393258	LPCAT2	8.52e-20	-0.701217	0.446508	16_55616974	16_55620223	35.4468	141.426	one_of_the_tags_not_in_UTR	both_tags_in_same_exon	-
rs1393261	LPCAT2	8.28e-20	-0.711203	0.430791	16_55616974	16_55620223	35.4468	141.426	one_of_the_tags_not_in_UTR	both_tags_in_same_exon	-
rs1477017	LPCAT2	1.81e-09	-0.572904	0.235198	16_55616974	16_55620223	35.4468	141.426	one_of_the_tags_not_in_UTR	both_tags_in_same_exon	-
rs1502000	LPCAT2	9.62e-21	-0.725198	0.435083	16_55616974	16_55620223	35.4468	141.426	one_of_the_tags_not_in_UTR	both_tags_in_same_exon	-
rs1502003	LPCAT2	1.93e-20	0.714257	-0.444527	16_55616974	16_55620223	35.4468	141.426	one_of_the_tags_not_in_UTR	both_tags_in_same_exon	-
rs1502004	LPCAT2	1.05e-20	-0.723828	0.436312	16_55616974	16_55620223	35.4468	141.426	one_of_the_tags_not_in_UTR	both_tags_in_same_exon	-
rs1502007	LPCAT2	1.02e-20	-0.723239	0.43768	16_55616974	16_55620223	35.4468	141.426	one_of_the_tags_not_in_UTR	both_tags_in_same_exon	-
rs1558666	LPCAT2	4.78e-13	0.623145	-0.329206	16_55616974	16_55620223	35.4468	141.426	one_of_the_tags_not_in_UTR	both_tags_in_same_exon	-
rs1583585	LPCAT2	4.58e-13	0.624363	-0.328175	16_55616974	16_55620223	35.4468	141.426	one_of_the_tags_not_in_UTR	both_tags_in_same_exon	-
rs1583587	LPCAT2	3.28e-13	0.627514	-0.329508	16_55616974	16_55620223	35.4468	141.426	one_of_the_tags_not_in_UTR	both_tags_in_same_exon	-
rs1595306	LPCAT2	3.59e-13	0.625206	-0.331328	16_55616974	16_55620223	35.4468	141.426	one_of_the_tags_not_in_UTR	both_tags_in_same_exon	-
rs168822	LPCAT2	1.21e-18	0.669345	-0.459812	16_55616974	16_55620223	35.4468	141.426	one_of_the_tags_not_in_UTR	both_tags_in_same_exon	-
rs17301608	LPCAT2	2.52e-09	-0.562653	0.241946	16_55616974	16_55620223	35.4468	141.426	one_of_the_tags_not_in_UTR	both_tags_in_same_exon	-
rs17302903	LPCAT2	2.31e-12	-0.608436	0.321591	16_55616974	16_55620223	35.4468	141.426	one_of_the_tags_not_in_UTR	both_tags_in_same_exon	-
rs1861320	LPCAT2	3.14e-11	-0.612	0.265704	16_55616974	16_55620223	35.4468	141.426	one_of_the_tags_not_in_UTR	both_tags_in_same_exon	-
rs1898414	LPCAT2	5.43e-13	0.643534	-0.296168	16_55616974	16_55620223	35.4468	141.426	one_of_the_tags_not_in_UTR	both_tags_in_same_exon	-
rs1992116	LPCAT2	5.97e-09	-0.517014	0.282329	16_55616974	16_55620223	35.4468	141.426	one_of_the_tags_not_in_UTR	both_tags_in_same_exon	-
rs2192852	LPCAT2	1.83e-09	-0.562373	0.249597	16_55616974	16_55620223	35.4468	141.426	one_of_the_tags_not_in_UTR	both_tags_in_same_exon	-
rs2192853	LPCAT2	1.95e-12	-0.633156	0.288262	16_55616974	16_55620223	35.4468	141.426	one_of_the_tags_not_in_UTR	both_tags_in_same_exon	-
rs2192855	LPCAT2	1.04e-17	-0.69868	0.384884	16_55616974	16_55620223	35.4468	141.426	one_of_the_tags_not_in_UTR	both_tags_in_same_exon	-
rs2216058	LPCAT2	8.55e-14	0.66479	-0.295731	16_55616974	16_55620223	35.4468	141.426	one_of_the_tags_not_in_UTR	both_tags_in_same_exon	-
rs2241145	LPCAT2	2.97e-09	-0.541696	0.266448	16_55616974	16_55620223	35.4468	141.426	one_of_the_tags_not_in_UTR	both_tags_in_same_exon	-
rs2287074	LPCAT2	5.22e-09	-0.520941	0.280447	16_55616974	16_55620223	35.4468	141.426	one_of_the_tags_not_in_UTR	both_tags_in_same_exon	-
rs2287076	LPCAT2	3.94e-09	-0.523574	0.283448	16_55616974	16_55620223	35.4468	141.426	one_of_the_tags_not_in_UTR	both_tags_in_same_exon	-
rs2397721	LPCAT2	3.63e-13	0.625098	-0.331275	16_55616974	16_55620223	35.4468	141.426	one_of_the_tags_not_in_UTR	both_tags_in_same_exon	-
rs243832	LPCAT2	4.85e-13	0.62744	-0.322629	16_55616974	16_55620223	35.4468	141.426	one_of_the_tags_not_in_UTR	both_tags_in_same_exon	-
rs243834	LPCAT2	5.07e-13	0.627344	-0.32198	16_55616974	16_55620223	35.4468	141.426	one_of_the_tags_not_in_UTR	both_tags_in_same_exon	-
rs243835	LPCAT2	5.66e-13	0.626467	-0.321292	16_55616974	16_55620223	35.4468	141.426	one_of_the_tags_not_in_UTR	both_tags_in_same_exon	-
rs243836	LPCAT2	1.23e-11	-0.618265	0.275234	16_55616974	16_55620223	35.4468	141.426	one_of_the_tags_not_in_UTR	both_tags_in_same_exon	-
rs3785162	LPCAT2	8.27e-21	-0.724701	0.43786	16_55616974	16_55620223	35.4468	141.426	one_of_the_tags_not_in_UTR	both_tags_in_same_exon	-
rs3785163	LPCAT2	1.06e-20	-0.723194	0.437255	16_55616974	16_55620223	35.4468	141.426	one_of_the_tags_not_in_UTR	both_tags_in_same_exon	-
rs4402561	LPCAT2	3.88e-13	0.646736	-0.297301	16_55616974	16_55620223	35.4468	141.426	one_of_the_tags_not_in_UTR	both_tags_in_same_exon	-
rs4784549	LPCAT2	7.12e-20	-0.703468	0.445261	16_55616974	16_55620223	35.4468	141.426	one_of_the_tags_not_in_UTR	both_tags_in_same_exon	-
rs6499766	LPCAT2	8.36e-21	-0.724466	0.438122	16_55616974	16_55620223	35.4468	141.426	one_of_the_tags_not_in_UTR	both_tags_in_same_exon	-
rs7186227	LPCAT2	1e-20	-0.722947	0.438391	16_55616974	16_55620223	35.4468	141.426	one_of_the_tags_not_in_UTR	both_tags_in_same_exon	-
rs7201	LPCAT2	3.37e-11	-0.611576	0.264887	16_55616974	16_55620223	35.4468	141.426	one_of_the_tags_not_in_UTR	both_tags_in_same_exon	-
rs7205660	LPCAT2	7.36e-20	-0.703112	0.445396	16_55616974	16_55620223	35.4468	141.426	one_of_the_tags_not_in_UTR	both_tags_in_same_exon	-
rs8053806	LPCAT2	4.91e-13	0.624056	-0.327388	16_55616974	16_55620223	35.4468	141.426	one_of_the_tags_not_in_UTR	both_tags_in_same_exon	-
rs8054459	LPCAT2	3.22e-13	0.628944	-0.327737	16_55616974	16_55620223	35.4468	141.426	one_of_the_tags_not_in_UTR	both_tags_in_same_exon	-
rs837550	LPCAT2	1e-08	0.511154	-0.277771	16_55616974	16_55620223	35.4468	141.426	one_of_the_tags_not_in_UTR	both_tags_in_same_exon	-
rs883180	LPCAT2	7.36e-20	-0.703112	0.445396	16_55616974	16_55620223	35.4468	141.426	one_of_the_tags_not_in_UTR	both_tags_in_same_exon	-
rs9302671	LPCAT2	7.56e-10	-0.575875	0.250581	16_55616974	16_55620223	35.4468	141.426	one_of_the_tags_not_in_UTR	both_tags_in_same_exon	-
rs9922534	LPCAT2	5.4e-12	-0.627893	0.276792	16_55616974	16_55620223	35.4468	141.426	one_of_the_tags_not_in_UTR	both_tags_in_same_exon	-
rs9923304	LPCAT2	1.47e-10	-0.592333	0.262451	16_55616974	16_55620223	35.4468	141.426	one_of_the_tags_not_in_UTR	both_tags_in_same_exon	-
rs9925659	LPCAT2	1e-20	-0.722911	0.438478	16_55616974	16_55620223	35.4468	141.426	one_of_the_tags_not_in_UTR	both_tags_in_same_exon	-
rs9928731	LPCAT2	2.92e-09	-0.54148	0.267111	16_55616974	16_55620223	35.4468	141.426	one_of_the_tags_not_in_UTR	both_tags_in_same_exon	-
rs9928922	LPCAT2	2.36e-13	0.628861	-0.33342	16_55616974	16_55620223	35.4468	141.426	one_of_the_tags_not_in_UTR	both_tags_in_same_exon	-
rs9930245	LPCAT2	4.33e-14	-0.626841	0.365467	16_55616974	16_55620223	35.4468	141.426	one_of_the_tags_not_in_UTR	both_tags_in_same_exon	-
rs9932429	LPCAT2	1.09e-13	0.638307	-0.332939	16_55616974	16_55620223	35.4468	141.426	one_of_the_tags_not_in_UTR	both_tags_in_same_exon	-
rs9937957	LPCAT2	4.43e-14	-0.627106	0.364731	16_55616974	16_55620223	35.4468	141.426	one_of_the_tags_not_in_UTR	both_tags_in_same_exon	-
rs1023252	MTHFR	2.31e-11	0.637876	-0.23213	1_11846765	1_11850128	42.4681	12.9149	both_tags_in_same_UTR	both_tags_in_same_exon	Natriuretic peptide levels
rs11121832	MTHFR	1.94e-08	0.583114	-0.164091	1_11846765	1_11850128	42.4681	12.9149	both_tags_in_same_UTR	both_tags_in_same_exon	-
rs12121543	MTHFR	3.01e-11	0.635219	-0.230909	1_11846765	1_11850128	42.4681	12.9149	both_tags_in_same_UTR	both_tags_in_same_exon	-
rs12404124	MTHFR	1.87e-08	0.560771	-0.197121	1_11846765	1_11850128	42.4681	12.9149	both_tags_in_same_UTR	both_tags_in_same_exon	-
rs12406383	MTHFR	2.66e-08	0.53622	-0.22204	1_11846765	1_11850128	42.4681	12.9149	both_tags_in_same_UTR	both_tags_in_same_exon	-
rs1476413	MTHFR	4.5e-12	0.656853	-0.234274	1_11846765	1_11850128	42.4681	12.9149	both_tags_in_same_UTR	both_tags_in_same_exon	-
rs17421560	MTHFR	9.56e-08	0.513823	-0.219355	1_11846765	1_11850128	42.4681	12.9149	both_tags_in_same_UTR	both_tags_in_same_exon	-
rs1801131	MTHFR	5.86e-10	0.583941	-0.244775	1_11846765	1_11850128	42.4681	12.9149	both_tags_in_same_UTR	both_tags_in_same_exon	-
rs198391	MTHFR	2.04e-08	0.55972	-0.196446	1_11846765	1_11850128	42.4681	12.9149	both_tags_in_same_UTR	both_tags_in_same_exon	-
rs198393	MTHFR	7.17e-09	0.581413	-0.19094	1_11846765	1_11850128	42.4681	12.9149	both_tags_in_same_UTR	both_tags_in_same_exon	-
rs198399	MTHFR	2.35e-08	0.557791	-0.195625	1_11846765	1_11850128	42.4681	12.9149	both_tags_in_same_UTR	both_tags_in_same_exon	-
rs198401	MTHFR	7.72e-09	0.580238	-0.190877	1_11846765	1_11850128	42.4681	12.9149	both_tags_in_same_UTR	both_tags_in_same_exon	-
rs198406	MTHFR	8.15e-09	0.579998	-0.189927	1_11846765	1_11850128	42.4681	12.9149	both_tags_in_same_UTR	both_tags_in_same_exon	-
rs198408	MTHFR	5.13e-08	0.546334	-0.191908	1_11846765	1_11850128	42.4681	12.9149	both_tags_in_same_UTR	both_tags_in_same_exon	-
rs2066462	MTHFR	1.44e-09	0.560556	-0.257495	1_11846765	1_11850128	42.4681	12.9149	both_tags_in_same_UTR	both_tags_in_same_exon	-
rs2075538	MTHFR	9.72e-08	0.51431	-0.218304	1_11846765	1_11850128	42.4681	12.9149	both_tags_in_same_UTR	both_tags_in_same_exon	-
rs2076004	MTHFR	9.24e-08	0.514802	-0.218959	1_11846765	1_11850128	42.4681	12.9149	both_tags_in_same_UTR	both_tags_in_same_exon	-
rs3818762	MTHFR	9.95e-11	0.603947	-0.253832	1_11846765	1_11850128	42.4681	12.9149	both_tags_in_same_UTR	both_tags_in_same_exon	-
rs4846049	MTHFR	3.98e-11	0.625061	-0.241033	1_11846765	1_11850128	42.4681	12.9149	both_tags_in_same_UTR	both_tags_in_same_exon	-
rs4846054	MTHFR	9.57e-10	0.609171	-0.196565	1_11846765	1_11850128	42.4681	12.9149	both_tags_in_same_UTR	both_tags_in_same_exon	-
rs503040	MTHFR	7.17e-09	0.581199	-0.191242	1_11846765	1_11850128	42.4681	12.9149	both_tags_in_same_UTR	both_tags_in_same_exon	-
rs535107	MTHFR	7.61e-09	0.580785	-0.190409	1_11846765	1_11850128	42.4681	12.9149	both_tags_in_same_UTR	both_tags_in_same_exon	-
rs6668352	MTHFR	6.08e-08	0.542636	-0.192675	1_11846765	1_11850128	42.4681	12.9149	both_tags_in_same_UTR	both_tags_in_same_exon	-
rs6668659	MTHFR	2.24e-08	0.539017	-0.222505	1_11846765	1_11850128	42.4681	12.9149	both_tags_in_same_UTR	both_tags_in_same_exon	-
rs12978295	NCLN	4.64e-08	0.565901	-0.167057	19_3209395	19_3207445	148.191	30.6383	tags_in_different_UTR	tags_in_different_exons	-
rs17674281	NCLN	2.29e-08	0.562695	-0.189368	19_3209395	19_3208000	148.191	130.734	both_tags_in_same_UTR	both_tags_in_same_exon	-
rs2304247	NCLN	2.99e-08	0.546612	-0.205122	19_3209395	19_3208000	148.191	130.734	both_tags_in_same_UTR	both_tags_in_same_exon	-
rs3826932	NCLN	2.47e-08	0.548375	-0.207453	19_3209395	19_3208000	148.191	130.734	both_tags_in_same_UTR	both_tags_in_same_exon	-
rs1051042	OAS1	2.61e-13	-0.505342	0.483614	12_113355455	12_113357265	47.1489	84.0319	both_tags_not_in_UTR	tags_in_different_exons	-
rs10735079	OAS1	3.19e-12	-0.497486	0.452022	12_113355550	12_113357265	142.67	84.0319	both_tags_not_in_UTR	tags_in_different_exons	-
rs10744791	OAS1	9.5e-10	-0.494137	0.349968	12_113355550	12_113357265	142.67	84.0319	both_tags_not_in_UTR	tags_in_different_exons	-
rs10774669	OAS1	1.11e-10	-0.477145	0.411258	12_113355455	12_113357265	47.1489	84.0319	both_tags_not_in_UTR	tags_in_different_exons	-
rs10774671	OAS1	2.61e-13	-0.505342	0.483614	12_113355455	12_113357265	47.1489	84.0319	both_tags_not_in_UTR	tags_in_different_exons	-
rs10774673	OAS1	3.95e-10	-0.440695	0.425496	12_113355550	12_113357265	142.67	84.0319	both_tags_not_in_UTR	tags_in_different_exons	-
rs10774674	OAS1	2.62e-13	-0.505168	0.483735	12_113355455	12_113357265	47.1489	84.0319	both_tags_not_in_UTR	tags_in_different_exons	-
rs10774675	OAS1	3.97e-10	-0.44169	0.424344	12_113355550	12_113357265	142.67	84.0319	both_tags_not_in_UTR	tags_in_different_exons	-
rs10774676	OAS1	1.38e-09	0.422548	-0.419653	12_113357265	12_113355550	84.0319	142.67	both_tags_not_in_UTR	tags_in_different_exons	-
rs10774677	OAS1	4.02e-12	-0.495488	0.450272	12_113355550	12_113357265	142.67	84.0319	both_tags_not_in_UTR	tags_in_different_exons	-
rs10774679	OAS1	1.43e-09	0.423768	-0.417681	12_113357265	12_113355550	84.0319	142.67	both_tags_not_in_UTR	tags_in_different_exons	-
rs10850092	OAS1	4.13e-10	-0.440319	0.425	12_113355550	12_113357265	142.67	84.0319	both_tags_not_in_UTR	tags_in_different_exons	-
rs10850093	OAS1	4.12e-10	-0.4408	0.424585	12_113355550	12_113357265	142.67	84.0319	both_tags_not_in_UTR	tags_in_different_exons	-
rs10850094	OAS1	2.62e-13	-0.505168	0.483735	12_113355455	12_113357265	47.1489	84.0319	both_tags_not_in_UTR	tags_in_different_exons	-
rs10850095	OAS1	2.62e-13	-0.505168	0.483735	12_113355455	12_113357265	47.1489	84.0319	both_tags_not_in_UTR	tags_in_different_exons	-
rs10850096	OAS1	2.62e-13	-0.505168	0.483735	12_113355455	12_113357265	47.1489	84.0319	both_tags_not_in_UTR	tags_in_different_exons	-
rs10850097	OAS1	4.12e-10	-0.4408	0.424585	12_113355550	12_113357265	142.67	84.0319	both_tags_not_in_UTR	tags_in_different_exons	-
rs10850098	OAS1	3.68e-12	-0.495707	0.451498	12_113355550	12_113357265	142.67	84.0319	both_tags_not_in_UTR	tags_in_different_exons	-
rs11066452	OAS1	3.91e-10	-0.441023	0.425355	12_113355550	12_113357265	142.67	84.0319	both_tags_not_in_UTR	tags_in_different_exons	-
rs1156361	OAS1	3.03e-12	-0.498185	0.452123	12_113355550	12_113357265	142.67	84.0319	both_tags_not_in_UTR	tags_in_different_exons	-
rs1293755	OAS1	3.36e-08	-0.429921	0.34414	12_113355550	12_113357265	142.67	84.0319	both_tags_not_in_UTR	tags_in_different_exons	-
rs1293756	OAS1	4.95e-08	-0.43085	0.33415	12_113355550	12_113357265	142.67	84.0319	both_tags_not_in_UTR	tags_in_different_exons	-
rs1293761	OAS1	2.24e-08	-0.437657	0.344961	12_113355550	12_113357265	142.67	84.0319	both_tags_not_in_UTR	tags_in_different_exons	-
rs1293764	OAS1	1.26e-08	-0.463335	0.329488	12_113355550	12_113357265	142.67	84.0319	both_tags_not_in_UTR	tags_in_different_exons	-
rs1293768	OAS1	1.34e-09	-0.494991	0.341834	12_113355550	12_113357265	142.67	84.0319	both_tags_not_in_UTR	tags_in_different_exons	-
rs1296372	OAS1	2.31e-08	-0.448867	0.33195	12_113355550	12_113357265	142.67	84.0319	both_tags_not_in_UTR	tags_in_different_exons	-
rs1298962	OAS1	1.46e-08	-0.460418	0.329428	12_113355550	12_113357265	142.67	84.0319	both_tags_not_in_UTR	tags_in_different_exons	-
rs1557865	OAS1	3.84e-11	-0.480162	0.427446	12_113355455	12_113357265	47.1489	84.0319	both_tags_not_in_UTR	tags_in_different_exons	-
rs1557866	OAS1	1.45e-10	-0.485411	0.397157	12_113355550	12_113357265	142.67	84.0319	both_tags_not_in_UTR	tags_in_different_exons	-
rs1635142	OAS1	2.87e-08	-0.431744	0.345753	12_113355550	12_113357265	142.67	84.0319	both_tags_not_in_UTR	tags_in_different_exons	-
rs1859332	OAS1	3.29e-12	-0.494793	0.454318	12_113355550	12_113357265	142.67	84.0319	both_tags_not_in_UTR	tags_in_different_exons	-
rs1859333	OAS1	4.02e-12	-0.495488	0.450272	12_113355550	12_113357265	142.67	84.0319	both_tags_not_in_UTR	tags_in_different_exons	-
rs1859336	OAS1	1.4e-09	0.422042	-0.419872	12_113357265	12_113355550	84.0319	142.67	both_tags_not_in_UTR	tags_in_different_exons	-
rs1981557	OAS1	3.52e-12	-0.4959	0.452047	12_113355550	12_113357265	142.67	84.0319	both_tags_not_in_UTR	tags_in_different_exons	-
rs2010604	OAS1	8.8e-10	-0.494521	0.351123	12_113355550	12_113357265	142.67	84.0319	both_tags_not_in_UTR	tags_in_different_exons	-
rs2057778	OAS1	4.12e-10	-0.440948	0.424403	12_113355550	12_113357265	142.67	84.0319	both_tags_not_in_UTR	tags_in_different_exons	-
rs2269899	OAS1	1.14e-09	0.42366	-0.422366	12_113357265	12_113355550	84.0319	142.67	both_tags_not_in_UTR	tags_in_different_exons	-
rs2285932	OAS1	1.35e-09	-0.494862	0.341839	12_113355550	12_113357265	142.67	84.0319	both_tags_not_in_UTR	tags_in_different_exons	-
rs2285934	OAS1	2.74e-13	-0.505372	0.482851	12_113355455	12_113357265	47.1489	84.0319	both_tags_not_in_UTR	tags_in_different_exons	-
rs2384071	OAS1	1.37e-09	0.422411	-0.419944	12_113357265	12_113355550	84.0319	142.67	both_tags_not_in_UTR	tags_in_different_exons	-
rs2384072	OAS1	4.02e-12	-0.495488	0.450272	12_113355550	12_113357265	142.67	84.0319	both_tags_not_in_UTR	tags_in_different_exons	-
rs2384073	OAS1	1.37e-09	0.422411	-0.419944	12_113357265	12_113355550	84.0319	142.67	both_tags_not_in_UTR	tags_in_different_exons	-
rs2660	OAS1	2.61e-13	-0.505342	0.483614	12_113355455	12_113357265	47.1489	84.0319	both_tags_not_in_UTR	tags_in_different_exons	-
rs3759375	OAS1	1.48e-09	0.422248	-0.418583	12_113357265	12_113355550	84.0319	142.67	both_tags_not_in_UTR	tags_in_different_exons	-
rs4238033	OAS1	3.26e-12	-0.49745	0.451663	12_113355550	12_113357265	142.67	84.0319	both_tags_not_in_UTR	tags_in_different_exons	-
rs4583033	OAS1	4.49e-10	-0.461785	0.401072	12_113355455	12_113357265	47.1489	84.0319	both_tags_not_in_UTR	tags_in_different_exons	-
rs4766663	OAS1	1.4e-09	0.421229	-0.420681	12_113357265	12_113355550	84.0319	142.67	both_tags_not_in_UTR	tags_in_different_exons	-
rs4766664	OAS1	4.02e-12	-0.495488	0.450272	12_113355550	12_113357265	142.67	84.0319	both_tags_not_in_UTR	tags_in_different_exons	-
rs4766665	OAS1	4.02e-12	-0.495488	0.450272	12_113355550	12_113357265	142.67	84.0319	both_tags_not_in_UTR	tags_in_different_exons	-
rs4766673	OAS1	1.37e-09	0.422411	-0.419944	12_113357265	12_113355550	84.0319	142.67	both_tags_not_in_UTR	tags_in_different_exons	-
rs4766674	OAS1	1.4e-09	0.422042	-0.419872	12_113357265	12_113355550	84.0319	142.67	both_tags_not_in_UTR	tags_in_different_exons	-
rs4766675	OAS1	1.85e-09	0.420876	-0.415556	12_113357265	12_113355550	84.0319	142.67	both_tags_not_in_UTR	tags_in_different_exons	-
rs4766676	OAS1	1.4e-09	0.422042	-0.419872	12_113357265	12_113355550	84.0319	142.67	both_tags_not_in_UTR	tags_in_different_exons	-
rs4767024	OAS1	2.61e-13	-0.505342	0.483614	12_113355455	12_113357265	47.1489	84.0319	both_tags_not_in_UTR	tags_in_different_exons	-
rs4767027	OAS1	2.62e-13	-0.505168	0.483735	12_113355455	12_113357265	47.1489	84.0319	both_tags_not_in_UTR	tags_in_different_exons	-
rs4767028	OAS1	4.13e-10	-0.440319	0.425	12_113355550	12_113357265	142.67	84.0319	both_tags_not_in_UTR	tags_in_different_exons	-
rs4767029	OAS1	2.62e-13	-0.505168	0.483735	12_113355455	12_113357265	47.1489	84.0319	both_tags_not_in_UTR	tags_in_different_exons	-
rs4767030	OAS1	4.13e-10	-0.440319	0.425	12_113355550	12_113357265	142.67	84.0319	both_tags_not_in_UTR	tags_in_different_exons	-
rs4767036	OAS1	4.02e-12	-0.495488	0.450272	12_113355550	12_113357265	142.67	84.0319	both_tags_not_in_UTR	tags_in_different_exons	-
rs4767037	OAS1	1.53e-09	0.42218	-0.418034	12_113357265	12_113355550	84.0319	142.67	both_tags_not_in_UTR	tags_in_different_exons	-
rs4767040	OAS1	3.35e-12	-0.496369	0.452385	12_113355550	12_113357265	142.67	84.0319	both_tags_not_in_UTR	tags_in_different_exons	-
rs4988618	OAS1	4.02e-12	-0.495488	0.450272	12_113355550	12_113357265	142.67	84.0319	both_tags_not_in_UTR	tags_in_different_exons	-
rs6489864	OAS1	4.13e-10	-0.440319	0.425	12_113355550	12_113357265	142.67	84.0319	both_tags_not_in_UTR	tags_in_different_exons	-
rs6489865	OAS1	4.15e-10	-0.440194	0.425055	12_113355550	12_113357265	142.67	84.0319	both_tags_not_in_UTR	tags_in_different_exons	-
rs6489868	OAS1	4.02e-12	-0.495488	0.450272	12_113355550	12_113357265	142.67	84.0319	both_tags_not_in_UTR	tags_in_different_exons	-
rs6489870	OAS1	4.02e-12	-0.495488	0.450272	12_113355550	12_113357265	142.67	84.0319	both_tags_not_in_UTR	tags_in_different_exons	-
rs6489874	OAS1	1.41e-09	0.421826	-0.419969	12_113357265	12_113355550	84.0319	142.67	both_tags_not_in_UTR	tags_in_different_exons	-
rs6489878	OAS1	1.37e-09	0.422411	-0.419944	12_113357265	12_113355550	84.0319	142.67	both_tags_not_in_UTR	tags_in_different_exons	-
rs6489881	OAS1	1.61e-09	0.422722	-0.416456	12_113357265	12_113355550	84.0319	142.67	both_tags_not_in_UTR	tags_in_different_exons	-
rs7131998	OAS1	1.21e-09	0.42339	-0.421387	12_113357265	12_113355550	84.0319	142.67	both_tags_not_in_UTR	tags_in_different_exons	-
rs7132404	OAS1	4.02e-12	-0.495488	0.450272	12_113355550	12_113357265	142.67	84.0319	both_tags_not_in_UTR	tags_in_different_exons	-
rs7132797	OAS1	1.53e-09	0.42245	-0.417763	12_113357265	12_113355550	84.0319	142.67	both_tags_not_in_UTR	tags_in_different_exons	-
rs7134391	OAS1	4.02e-12	-0.495488	0.450272	12_113355550	12_113357265	142.67	84.0319	both_tags_not_in_UTR	tags_in_different_exons	-
rs7135577	OAS1	4.11e-10	-0.440422	0.425	12_113355550	12_113357265	142.67	84.0319	both_tags_not_in_UTR	tags_in_different_exons	-
rs7298184	OAS1	4.02e-12	-0.495488	0.450272	12_113355550	12_113357265	142.67	84.0319	both_tags_not_in_UTR	tags_in_different_exons	-
rs7305035	OAS1	3.29e-12	-0.493927	0.455241	12_113355550	12_113357265	142.67	84.0319	both_tags_not_in_UTR	tags_in_different_exons	-
rs7315441	OAS1	1.37e-09	0.422411	-0.419944	12_113357265	12_113355550	84.0319	142.67	both_tags_not_in_UTR	tags_in_different_exons	-
rs7316586	OAS1	1.41e-09	0.421826	-0.419969	12_113357265	12_113355550	84.0319	142.67	both_tags_not_in_UTR	tags_in_different_exons	-
rs757402	OAS1	2.07e-08	-0.440454	0.343731	12_113355550	12_113357265	142.67	84.0319	both_tags_not_in_UTR	tags_in_different_exons	-
rs757405	OAS1	8.94e-10	-0.494334	0.350999	12_113355550	12_113357265	142.67	84.0319	both_tags_not_in_UTR	tags_in_different_exons	-
rs7965538	OAS1	1.12e-10	-0.476518	0.411782	12_113355455	12_113357265	47.1489	84.0319	both_tags_not_in_UTR	tags_in_different_exons	-
rs7966314	OAS1	1.49e-09	0.422465	-0.418197	12_113357265	12_113355550	84.0319	142.67	both_tags_not_in_UTR	tags_in_different_exons	-
rs7967461	OAS1	4.02e-12	-0.495488	0.450272	12_113355550	12_113357265	142.67	84.0319	both_tags_not_in_UTR	tags_in_different_exons	-
rs7977345	OAS1	1.59e-09	0.422763	-0.416697	12_113357265	12_113355550	84.0319	142.67	both_tags_not_in_UTR	tags_in_different_exons	-
rs1003528	QKI	2.51e-08	-0.542764	0.214715	6_163997676	6_163993418	52.734	50.2872	both_tags_in_same_UTR	both_tags_in_same_exon	-
rs1016501	QKI	3.3e-09	-0.570633	0.224706	6_163997676	6_163993418	52.734	50.2872	both_tags_in_same_UTR	both_tags_in_same_exon	-
rs1016502	QKI	3.54e-09	-0.571214	0.22226	6_163997676	6_163993418	52.734	50.2872	both_tags_in_same_UTR	both_tags_in_same_exon	-
rs1040514	QKI	3.25e-09	-0.571803	0.223414	6_163997676	6_163993418	52.734	50.2872	both_tags_in_same_UTR	both_tags_in_same_exon	-
rs1234603	QKI	3.81e-09	-0.570126	0.222046	6_163997676	6_163993418	52.734	50.2872	both_tags_in_same_UTR	both_tags_in_same_exon	-
rs1234604	QKI	3.43e-09	-0.570933	0.223352	6_163997676	6_163993418	52.734	50.2872	both_tags_in_same_UTR	both_tags_in_same_exon	-
rs1619076	QKI	3.44e-09	-0.57202	0.221738	6_163997676	6_163993418	52.734	50.2872	both_tags_in_same_UTR	both_tags_in_same_exon	-
rs1737601	QKI	3.72e-09	-0.570569	0.222002	6_163997676	6_163993418	52.734	50.2872	both_tags_in_same_UTR	both_tags_in_same_exon	-
rs1737603	QKI	5.41e-09	-0.570442	0.21338	6_163997676	6_163993418	52.734	50.2872	both_tags_in_same_UTR	both_tags_in_same_exon	-
rs1737604	QKI	6.25e-09	-0.569229	0.211683	6_163997676	6_163993418	52.734	50.2872	both_tags_in_same_UTR	both_tags_in_same_exon	-
rs1737606	QKI	3.95e-09	-0.571323	0.219518	6_163997676	6_163993418	52.734	50.2872	both_tags_in_same_UTR	both_tags_in_same_exon	-
rs1737607	QKI	3.88e-09	-0.571254	0.220067	6_163997676	6_163993418	52.734	50.2872	both_tags_in_same_UTR	both_tags_in_same_exon	-
rs1744924	QKI	3.59e-09	-0.571677	0.221225	6_163997676	6_163993418	52.734	50.2872	both_tags_in_same_UTR	both_tags_in_same_exon	-
rs1744925	QKI	5.14e-09	-0.568836	0.216875	6_163997676	6_163993418	52.734	50.2872	both_tags_in_same_UTR	both_tags_in_same_exon	-
rs1744926	QKI	9.55e-09	-0.568756	0.202219	6_163997676	6_163993418	52.734	50.2872	both_tags_in_same_UTR	both_tags_in_same_exon	-
rs1744927	QKI	5.85e-08	-0.558867	0.171128	6_163997676	6_163993418	52.734	50.2872	both_tags_in_same_UTR	both_tags_in_same_exon	-
rs1744928	QKI	1.41e-08	-0.558849	0.206754	6_163997676	6_163993418	52.734	50.2872	both_tags_in_same_UTR	both_tags_in_same_exon	-
rs2038147	QKI	3.58e-09	-0.571211	0.221997	6_163997676	6_163993418	52.734	50.2872	both_tags_in_same_UTR	both_tags_in_same_exon	-
rs2038148	QKI	3.34e-09	-0.571712	0.222878	6_163997676	6_163993418	52.734	50.2872	both_tags_in_same_UTR	both_tags_in_same_exon	-
rs2057003	QKI	4.6e-09	-0.56792	0.220777	6_163997676	6_163993418	52.734	50.2872	both_tags_in_same_UTR	both_tags_in_same_exon	-
rs2092406	QKI	5.83e-09	-0.566811	0.216755	6_163997676	6_163993418	52.734	50.2872	both_tags_in_same_UTR	both_tags_in_same_exon	-
rs2179524	QKI	1.26e-08	-0.551198	0.219941	6_163997676	6_163993418	52.734	50.2872	both_tags_in_same_UTR	both_tags_in_same_exon	-
rs2321702	QKI	3.44e-09	-0.57202	0.221738	6_163997676	6_163993418	52.734	50.2872	both_tags_in_same_UTR	both_tags_in_same_exon	-
rs2745364	QKI	3.24e-09	-0.572318	0.222728	6_163997676	6_163993418	52.734	50.2872	both_tags_in_same_UTR	both_tags_in_same_exon	-
rs2757586	QKI	3.61e-09	-0.568462	0.225669	6_163997676	6_163993418	52.734	50.2872	both_tags_in_same_UTR	both_tags_in_same_exon	-
rs2757587	QKI	6.79e-09	-0.569188	0.209792	6_163997676	6_163993418	52.734	50.2872	both_tags_in_same_UTR	both_tags_in_same_exon	-
rs2757589	QKI	6.43e-08	-0.544137	0.189198	6_163997676	6_163993418	52.734	50.2872	both_tags_in_same_UTR	both_tags_in_same_exon	-
rs2759381	QKI	3.45e-09	-0.569705	0.224964	6_163997676	6_163993418	52.734	50.2872	both_tags_in_same_UTR	both_tags_in_same_exon	-
rs2759383	QKI	4.88e-08	-0.54493	0.195143	6_163997676	6_163993418	52.734	50.2872	both_tags_in_same_UTR	both_tags_in_same_exon	-
rs2759384	QKI	5.48e-08	-0.544654	0.192549	6_163997676	6_163993418	52.734	50.2872	both_tags_in_same_UTR	both_tags_in_same_exon	-
rs2759387	QKI	9.86e-08	-0.540082	0.183687	6_163997676	6_163993418	52.734	50.2872	both_tags_in_same_UTR	both_tags_in_same_exon	-
rs2759389	QKI	3.41e-09	-0.570626	0.22393	6_163997676	6_163993418	52.734	50.2872	both_tags_in_same_UTR	both_tags_in_same_exon	-
rs2759393	QKI	6.34e-09	-0.568623	0.212193	6_163997676	6_163993418	52.734	50.2872	both_tags_in_same_UTR	both_tags_in_same_exon	-
rs2759395	QKI	3.49e-09	-0.568401	0.226485	6_163997676	6_163993418	52.734	50.2872	both_tags_in_same_UTR	both_tags_in_same_exon	-
rs2874602	QKI	3.72e-09	-0.57126	0.221029	6_163997676	6_163993418	52.734	50.2872	both_tags_in_same_UTR	both_tags_in_same_exon	-
rs4708997	QKI	8.44e-09	-0.561294	0.215675	6_163997676	6_163993418	52.734	50.2872	both_tags_in_same_UTR	both_tags_in_same_exon	-
rs6455902	QKI	3.34e-09	-0.571922	0.22255	6_163997676	6_163993418	52.734	50.2872	both_tags_in_same_UTR	both_tags_in_same_exon	-
rs6455903	QKI	3.37e-09	-0.57145	0.223039	6_163997676	6_163993418	52.734	50.2872	both_tags_in_same_UTR	both_tags_in_same_exon	-
rs6909364	QKI	5.53e-09	-0.566734	0.218108	6_163997676	6_163993418	52.734	50.2872	both_tags_in_same_UTR	both_tags_in_same_exon	-
rs6914387	QKI	3.34e-09	-0.571841	0.222718	6_163997676	6_163993418	52.734	50.2872	both_tags_in_same_UTR	both_tags_in_same_exon	-
rs6915247	QKI	3.43e-09	-0.57082	0.223525	6_163997676	6_163993418	52.734	50.2872	both_tags_in_same_UTR	both_tags_in_same_exon	-
rs6924130	QKI	1.08e-08	-0.558991	0.212908	6_163997676	6_163993418	52.734	50.2872	both_tags_in_same_UTR	both_tags_in_same_exon	-
rs6926584	QKI	4.15e-09	-0.570429	0.21963	6_163997676	6_163993418	52.734	50.2872	both_tags_in_same_UTR	both_tags_in_same_exon	-
rs6931049	QKI	6.4e-09	-0.564573	0.217687	6_163997676	6_163993418	52.734	50.2872	both_tags_in_same_UTR	both_tags_in_same_exon	-
rs715020	QKI	6.87e-08	-0.53062	0.20577	6_163997676	6_163993418	52.734	50.2872	both_tags_in_same_UTR	both_tags_in_same_exon	-
rs721190	QKI	3.41e-09	-0.571798	0.222306	6_163997676	6_163993418	52.734	50.2872	both_tags_in_same_UTR	both_tags_in_same_exon	-
rs721191	QKI	3.39e-09	-0.571846	0.222307	6_163997676	6_163993418	52.734	50.2872	both_tags_in_same_UTR	both_tags_in_same_exon	-
rs7749189	QKI	4.39e-09	-0.569336	0.219875	6_163997676	6_163993418	52.734	50.2872	both_tags_in_same_UTR	both_tags_in_same_exon	-
rs7752945	QKI	4.61e-09	-0.567689	0.221022	6_163997676	6_163993418	52.734	50.2872	both_tags_in_same_UTR	both_tags_in_same_exon	-
rs7761088	QKI	3.9e-09	-0.571207	0.21996	6_163997676	6_163993418	52.734	50.2872	both_tags_in_same_UTR	both_tags_in_same_exon	-
rs7768051	QKI	3.9e-09	-0.571207	0.21996	6_163997676	6_163993418	52.734	50.2872	both_tags_in_same_UTR	both_tags_in_same_exon	-
rs7769145	QKI	4.2e-09	-0.569163	0.22114	6_163997676	6_163993418	52.734	50.2872	both_tags_in_same_UTR	both_tags_in_same_exon	-
rs7776279	QKI	1.89e-08	-0.543249	0.220963	6_163997676	6_163993418	52.734	50.2872	both_tags_in_same_UTR	both_tags_in_same_exon	-
rs783138	QKI	5.14e-08	-0.544954	0.193753	6_163997676	6_163993418	52.734	50.2872	both_tags_in_same_UTR	both_tags_in_same_exon	-
rs783140	QKI	3.55e-09	-0.57011	0.223717	6_163997676	6_163993418	52.734	50.2872	both_tags_in_same_UTR	both_tags_in_same_exon	-
rs814143	QKI	4.77e-08	-0.545242	0.195283	6_163997676	6_163993418	52.734	50.2872	both_tags_in_same_UTR	both_tags_in_same_exon	-
rs9295222	QKI	3.27e-09	-0.571485	0.223693	6_163997676	6_163993418	52.734	50.2872	both_tags_in_same_UTR	both_tags_in_same_exon	-
rs9295223	QKI	5.13e-08	-0.533679	0.20907	6_163997676	6_163993418	52.734	50.2872	both_tags_in_same_UTR	both_tags_in_same_exon	-
rs9347754	QKI	3.9e-09	-0.571207	0.21996	6_163997676	6_163993418	52.734	50.2872	both_tags_in_same_UTR	both_tags_in_same_exon	-
rs9347755	QKI	1.29e-08	-0.550996	0.219712	6_163997676	6_163993418	52.734	50.2872	both_tags_in_same_UTR	both_tags_in_same_exon	-
rs9347756	QKI	3.68e-09	-0.57214	0.220032	6_163997676	6_163993418	52.734	50.2872	both_tags_in_same_UTR	both_tags_in_same_exon	-
rs9356117	QKI	3.59e-09	-0.571418	0.221582	6_163997676	6_163993418	52.734	50.2872	both_tags_in_same_UTR	both_tags_in_same_exon	-
rs9365572	QKI	3.31e-09	-0.571549	0.223307	6_163997676	6_163993418	52.734	50.2872	both_tags_in_same_UTR	both_tags_in_same_exon	-
rs9365573	QKI	1.11e-08	-0.559311	0.211787	6_163997676	6_163993418	52.734	50.2872	both_tags_in_same_UTR	both_tags_in_same_exon	-
rs9365574	QKI	4.99e-09	-0.566439	0.220916	6_163997676	6_163993418	52.734	50.2872	both_tags_in_same_UTR	both_tags_in_same_exon	-
rs9456866	QKI	3.66e-09	-0.571594	0.220901	6_163997676	6_163993418	52.734	50.2872	both_tags_in_same_UTR	both_tags_in_same_exon	-
rs9456869	QKI	4.24e-09	-0.569038	0.221109	6_163997676	6_163993418	52.734	50.2872	both_tags_in_same_UTR	both_tags_in_same_exon	-
rs1051883	RABGGTA	5.71e-09	-0.532948	0.26297	14_24736950	14_24735950	95.883	15.2872	both_tags_not_in_UTR	tags_in_different_exons	-
rs12887789	RABGGTA	5.19e-09	-0.532902	0.265242	14_24736950	14_24735950	95.883	15.2872	both_tags_not_in_UTR	tags_in_different_exons	-
rs12892419	RABGGTA	6e-09	-0.532098	0.262953	14_24736950	14_24735950	95.883	15.2872	both_tags_not_in_UTR	tags_in_different_exons	-
rs12892579	RABGGTA	6.05e-09	-0.535007	0.258953	14_24736950	14_24735950	95.883	15.2872	both_tags_not_in_UTR	tags_in_different_exons	-
rs12895335	RABGGTA	6.09e-09	-0.535078	0.258727	14_24736950	14_24735950	95.883	15.2872	both_tags_not_in_UTR	tags_in_different_exons	-
rs12895752	RABGGTA	6.79e-09	-0.534275	0.257238	14_24736950	14_24735950	95.883	15.2872	both_tags_not_in_UTR	tags_in_different_exons	-
rs12896386	RABGGTA	4.76e-09	-0.533967	0.265824	14_24736950	14_24735950	95.883	15.2872	both_tags_not_in_UTR	tags_in_different_exons	-
rs7146665	RABGGTA	5.79e-09	-0.532845	0.262786	14_24736950	14_24735950	95.883	15.2872	both_tags_not_in_UTR	tags_in_different_exons	-
rs941507	RABGGTA	5.62e-09	-0.53573	0.259732	14_24736950	14_24735950	95.883	15.2872	both_tags_not_in_UTR	tags_in_different_exons	-
rs480153	RPUSD4	3.59e-08	0.485972	-0.278496	11_126072015	11_126072626	17.8404	72.4362	both_tags_in_same_UTR	both_tags_in_same_exon	-
rs507113	RPUSD4	3.13e-08	0.487595	-0.279868	11_126072015	11_126072626	17.8404	72.4362	both_tags_in_same_UTR	both_tags_in_same_exon	-
rs510767	RPUSD4	2.43e-08	0.487898	-0.285509	11_126072015	11_126072626	17.8404	72.4362	both_tags_in_same_UTR	both_tags_in_same_exon	-
rs519586	RPUSD4	3.36e-08	0.486795	-0.279099	11_126072015	11_126072626	17.8404	72.4362	both_tags_in_same_UTR	both_tags_in_same_exon	-
rs527051	RPUSD4	9e-09	0.507298	-0.285021	11_126072015	11_126072626	17.8404	72.4362	both_tags_in_same_UTR	both_tags_in_same_exon	-
rs560354	RPUSD4	8e-08	0.486569	-0.258132	11_126072015	11_126072626	17.8404	72.4362	both_tags_in_same_UTR	both_tags_in_same_exon	-
rs572311	RPUSD4	2.75e-08	0.48628	-0.284522	11_126072015	11_126072626	17.8404	72.4362	both_tags_in_same_UTR	both_tags_in_same_exon	-
rs597469	RPUSD4	1.99e-08	0.489179	-0.288687	11_126072015	11_126072626	17.8404	72.4362	both_tags_in_same_UTR	both_tags_in_same_exon	-
rs612592	RPUSD4	2.29e-08	0.487961	-0.286821	11_126072015	11_126072626	17.8404	72.4362	both_tags_in_same_UTR	both_tags_in_same_exon	-
rs618176	RPUSD4	5.21e-08	0.484541	-0.271205	11_126072015	11_126072626	17.8404	72.4362	both_tags_in_same_UTR	both_tags_in_same_exon	-
rs630956	RPUSD4	1.66e-08	0.489322	-0.292722	11_126072015	11_126072626	17.8404	72.4362	both_tags_in_same_UTR	both_tags_in_same_exon	-
rs638576	RPUSD4	8.58e-08	0.486181	-0.256874	11_126072015	11_126072626	17.8404	72.4362	both_tags_in_same_UTR	both_tags_in_same_exon	-
rs695077	RPUSD4	1.94e-08	0.489512	-0.28892	11_126072015	11_126072626	17.8404	72.4362	both_tags_in_same_UTR	both_tags_in_same_exon	-
rs12160044	RRP7A	7.15e-11	-0.493075	0.40205	22_42910697	22_42907138	135.809	28.5213	tags_in_different_UTR	tags_in_different_exons	-
rs12160166	RRP7A	3.31e-13	-0.58175	0.392137	22_42910697	22_42907138	135.809	28.5213	tags_in_different_UTR	tags_in_different_exons	-
rs12160355	RRP7A	2.05e-12	-0.540356	0.411713	22_42910697	22_42907138	135.809	28.5213	tags_in_different_UTR	tags_in_different_exons	-
rs12485160	RRP7A	1.32e-13	-0.596444	0.388491	22_42910697	22_42907138	135.809	28.5213	tags_in_different_UTR	tags_in_different_exons	-
rs16986101	RRP7A	2.37e-13	-0.580837	0.398907	22_42910697	22_42907138	135.809	28.5213	tags_in_different_UTR	tags_in_different_exons	-
rs2071842	RRP7A	1.97e-09	-0.495026	0.333583	22_42910697	22_42907138	135.809	28.5213	tags_in_different_UTR	tags_in_different_exons	-
rs4822146	RRP7A	3.58e-13	-0.594168	0.374606	22_42910697	22_42907138	135.809	28.5213	tags_in_different_UTR	tags_in_different_exons	-
rs4822152	RRP7A	5.98e-13	-0.581423	0.382454	22_42910697	22_42907138	135.809	28.5213	tags_in_different_UTR	tags_in_different_exons	-
rs4822160	RRP7A	1.95e-10	-0.468224	0.410171	22_42910697	22_42907138	135.809	28.5213	tags_in_different_UTR	tags_in_different_exons	-
rs4822167	RRP7A	3.48e-11	-0.526334	0.377441	22_42910697	22_42907138	135.809	28.5213	tags_in_different_UTR	tags_in_different_exons	-
rs4822171	RRP7A	2.51e-09	-0.495153	0.328194	22_42910697	22_42907138	135.809	28.5213	tags_in_different_UTR	tags_in_different_exons	-
rs4822173	RRP7A	6.62e-11	-0.52297	0.369198	22_42910697	22_42907138	135.809	28.5213	tags_in_different_UTR	tags_in_different_exons	-
rs5751297	RRP7A	9.3e-13	-0.570446	0.388809	22_42910697	22_42907138	135.809	28.5213	tags_in_different_UTR	tags_in_different_exons	-
rs5996184	RRP7A	7.53e-12	-0.547635	0.380033	22_42910697	22_42907138	135.809	28.5213	tags_in_different_UTR	tags_in_different_exons	-
rs6002788	RRP7A	2.36e-12	-0.538134	0.411931	22_42910697	22_42907138	135.809	28.5213	tags_in_different_UTR	tags_in_different_exons	-
rs13062	SLC11A1	4.06e-09	-0.528821	0.276127	2_219261417	2_219259973	208.926	2225.47	both_tags_in_same_UTR	both_tags_in_same_exon	-
rs2279015	SLC11A1	2.78e-09	-0.536056	0.275347	2_219261417	2_219259973	208.926	2225.47	both_tags_in_same_UTR	both_tags_in_same_exon	-
rs2695343	SLC11A1	3.15e-09	-0.559317	0.241454	2_219261417	2_219259973	208.926	2225.47	both_tags_in_same_UTR	both_tags_in_same_exon	-
rs324010	STAT6	1.18e-13	-0.578079	0.413883	12_57489799	12_57489358	433.351	1901.19	both_tags_in_same_UTR	both_tags_in_same_exon	-
rs324015	STAT6	5.38e-08	-0.446734	0.314553	12_57489799	12_57489358	433.351	1901.19	both_tags_in_same_UTR	both_tags_in_same_exon	-
rs324020	STAT6	5.48e-10	0.515534	-0.336016	12_57489799	12_57489358	433.351	1901.19	both_tags_in_same_UTR	both_tags_in_same_exon	-
rs703817	STAT6	4.47e-12	0.553673	-0.38205	12_57489799	12_57489358	433.351	1901.19	both_tags_in_same_UTR	both_tags_in_same_exon	-
rs841718	STAT6	5.93e-20	-0.643813	0.530731	12_57489799	12_57489358	433.351	1901.19	both_tags_in_same_UTR	both_tags_in_same_exon	-
rs10171929	STK17B	1.95e-09	-0.619672	0.163783	2_196999757	2_196998796	20.766	365.266	both_tags_in_same_UTR	both_tags_in_same_exon	-
rs4611658	STK17B	1.88e-09	-0.618091	0.167203	2_196999757	2_196998796	20.766	365.266	both_tags_in_same_UTR	both_tags_in_same_exon	-
rs4850680	STK17B	8.24e-09	-0.594634	0.168022	2_196999757	2_196998796	20.766	365.266	both_tags_in_same_UTR	both_tags_in_same_exon	-
rs1038747	THEM4	1.18e-12	0.582273	-0.369511	1_151846618	1_151846219	96.9149	35.2234	both_tags_in_same_UTR	both_tags_in_same_exon	-
rs10494270	THEM4	1.48e-12	0.566324	-0.385929	1_151846618	1_151846219	96.9149	35.2234	both_tags_in_same_UTR	both_tags_in_same_exon	-
rs10788817	THEM4	8.48e-20	-0.598018	0.578381	1_151846219	1_151846618	35.2234	96.9149	both_tags_in_same_UTR	both_tags_in_same_exon	-
rs10788820	THEM4	1.33e-16	-0.603934	0.482959	1_151846219	1_151846618	35.2234	96.9149	both_tags_in_same_UTR	both_tags_in_same_exon	-
rs10888445	THEM4	4.09e-18	-0.610591	0.52004	1_151846219	1_151846618	35.2234	96.9149	both_tags_in_same_UTR	both_tags_in_same_exon	-
rs11204915	THEM4	8.64e-20	-0.596157	0.580108	1_151846219	1_151846618	35.2234	96.9149	both_tags_in_same_UTR	both_tags_in_same_exon	-
rs11204919	THEM4	1.72e-12	0.607988	-0.32766	1_151846618	1_151846219	96.9149	35.2234	both_tags_in_same_UTR	both_tags_in_same_exon	-
rs11204922	THEM4	2.6e-11	0.518567	-0.391971	1_151846219	1_151846618	35.2234	96.9149	both_tags_in_same_UTR	both_tags_in_same_exon	-
rs1131471	THEM4	7.53e-08	-0.431182	0.32386	1_151846219	1_151846618	35.2234	96.9149	both_tags_in_same_UTR	both_tags_in_same_exon	-
rs11582739	THEM4	1.62e-12	0.597333	-0.3436	1_151846618	1_151846219	96.9149	35.2234	both_tags_in_same_UTR	both_tags_in_same_exon	-
rs12083193	THEM4	2.59e-12	0.579984	-0.358407	1_151846618	1_151846219	96.9149	35.2234	both_tags_in_same_UTR	both_tags_in_same_exon	-
rs12566232	THEM4	4.68e-16	-0.63397	0.426563	1_151846219	1_151846618	35.2234	96.9149	both_tags_in_same_UTR	both_tags_in_same_exon	-
rs13320	THEM4	3.04e-20	0.600854	-0.586289	1_151846618	1_151846219	96.9149	35.2234	both_tags_in_same_UTR	both_tags_in_same_exon	-
rs1387833	THEM4	1.23e-12	0.548581	-0.410805	1_151846618	1_151846219	96.9149	35.2234	both_tags_in_same_UTR	both_tags_in_same_exon	-
rs1490189	THEM4	1.43e-12	0.547348	-0.409652	1_151846618	1_151846219	96.9149	35.2234	both_tags_in_same_UTR	both_tags_in_same_exon	-
rs1532133	THEM4	3.16e-11	0.479799	-0.431276	1_151846618	1_151846219	96.9149	35.2234	both_tags_in_same_UTR	both_tags_in_same_exon	-
rs1552604	THEM4	6.12e-11	0.514333	-0.380863	1_151846219	1_151846618	35.2234	96.9149	both_tags_in_same_UTR	both_tags_in_same_exon	-
rs16833668	THEM4	2.01e-13	0.623644	-0.343832	1_151846618	1_151846219	96.9149	35.2234	both_tags_in_same_UTR	both_tags_in_same_exon	-
rs16833670	THEM4	4.12e-14	0.595697	-0.408575	1_151846618	1_151846219	96.9149	35.2234	both_tags_in_same_UTR	both_tags_in_same_exon	-
rs16833728	THEM4	1.86e-12	0.60158	-0.335246	1_151846618	1_151846219	96.9149	35.2234	both_tags_in_same_UTR	both_tags_in_same_exon	-
rs16833743	THEM4	3.19e-12	0.578736	-0.356251	1_151846618	1_151846219	96.9149	35.2234	both_tags_in_same_UTR	both_tags_in_same_exon	-
rs17585035	THEM4	1.83e-09	0.46997	-0.363792	1_151846618	1_151846219	96.9149	35.2234	both_tags_in_same_UTR	both_tags_in_same_exon	-
rs1979637	THEM4	1.98e-12	0.537381	-0.415774	1_151846618	1_151846219	96.9149	35.2234	both_tags_in_same_UTR	both_tags_in_same_exon	-
rs2279501	THEM4	1.5e-14	0.604057	-0.413744	1_151846618	1_151846219	96.9149	35.2234	both_tags_in_same_UTR	both_tags_in_same_exon	-
rs2279502	THEM4	1.6e-14	0.604305	-0.412428	1_151846618	1_151846219	96.9149	35.2234	both_tags_in_same_UTR	both_tags_in_same_exon	-
rs2338019	THEM4	1.7e-13	0.580156	-0.40527	1_151846618	1_151846219	96.9149	35.2234	both_tags_in_same_UTR	both_tags_in_same_exon	-
rs2496253	THEM4	7.44e-08	-0.431782	0.323467	1_151846219	1_151846618	35.2234	96.9149	both_tags_in_same_UTR	both_tags_in_same_exon	-
rs2932570	THEM4	1.73e-13	0.553436	-0.437404	1_151846618	1_151846219	96.9149	35.2234	both_tags_in_same_UTR	both_tags_in_same_exon	-
rs2932574	THEM4	2e-13	0.554486	-0.433818	1_151846618	1_151846219	96.9149	35.2234	both_tags_in_same_UTR	both_tags_in_same_exon	-
rs2932579	THEM4	1.35e-12	0.546993	-0.411039	1_151846618	1_151846219	96.9149	35.2234	both_tags_in_same_UTR	both_tags_in_same_exon	-
rs2932580	THEM4	2.55e-13	0.58036	-0.398325	1_151846618	1_151846219	96.9149	35.2234	both_tags_in_same_UTR	both_tags_in_same_exon	-
rs2932583	THEM4	1.04e-12	0.592099	-0.358678	1_151846618	1_151846219	96.9149	35.2234	both_tags_in_same_UTR	both_tags_in_same_exon	-
rs2932586	THEM4	3.81e-13	0.599854	-0.365907	1_151846618	1_151846219	96.9149	35.2234	both_tags_in_same_UTR	both_tags_in_same_exon	-
rs2932590	THEM4	1.39e-13	0.589355	-0.396909	1_151846618	1_151846219	96.9149	35.2234	both_tags_in_same_UTR	both_tags_in_same_exon	-
rs2935208	THEM4	5.61e-08	-0.432505	0.32937	1_151846219	1_151846618	35.2234	96.9149	both_tags_in_same_UTR	both_tags_in_same_exon	-
rs2999508	THEM4	1.31e-12	0.587778	-0.360369	1_151846618	1_151846219	96.9149	35.2234	both_tags_in_same_UTR	both_tags_in_same_exon	-
rs2999526	THEM4	8.01e-14	0.567816	-0.432648	1_151846618	1_151846219	96.9149	35.2234	both_tags_in_same_UTR	both_tags_in_same_exon	-
rs2999528	THEM4	2.55e-13	0.588164	-0.388305	1_151846618	1_151846219	96.9149	35.2234	both_tags_in_same_UTR	both_tags_in_same_exon	-
rs2999531	THEM4	4.82e-15	0.528754	-0.517285	1_151846618	1_151846219	96.9149	35.2234	both_tags_in_same_UTR	both_tags_in_same_exon	-
rs2999534	THEM4	2.73e-14	0.59112	-0.420959	1_151846618	1_151846219	96.9149	35.2234	both_tags_in_same_UTR	both_tags_in_same_exon	-
rs2999539	THEM4	1.92e-13	0.544437	-0.446104	1_151846618	1_151846219	96.9149	35.2234	both_tags_in_same_UTR	both_tags_in_same_exon	-
rs2999544	THEM4	1.23e-12	0.548581	-0.410805	1_151846618	1_151846219	96.9149	35.2234	both_tags_in_same_UTR	both_tags_in_same_exon	-
rs3007670	THEM4	3.08e-17	-0.617198	0.486344	1_151846219	1_151846618	35.2234	96.9149	both_tags_in_same_UTR	both_tags_in_same_exon	-
rs3007685	THEM4	3.28e-17	-0.610554	0.493626	1_151846219	1_151846618	35.2234	96.9149	both_tags_in_same_UTR	both_tags_in_same_exon	-
rs3007708	THEM4	4.11e-14	0.576103	-0.433181	1_151846618	1_151846219	96.9149	35.2234	both_tags_in_same_UTR	both_tags_in_same_exon	-
rs3007711	THEM4	1.32e-16	-0.603874	0.483084	1_151846219	1_151846618	35.2234	96.9149	both_tags_in_same_UTR	both_tags_in_same_exon	-
rs3791153	THEM4	2.16e-13	0.573423	-0.409745	1_151846618	1_151846219	96.9149	35.2234	both_tags_in_same_UTR	both_tags_in_same_exon	-
rs4845713	THEM4	6.12e-19	-0.618666	0.533542	1_151846219	1_151846618	35.2234	96.9149	both_tags_in_same_UTR	both_tags_in_same_exon	-
rs6587634	THEM4	4.43e-14	0.595958	-0.407073	1_151846618	1_151846219	96.9149	35.2234	both_tags_in_same_UTR	both_tags_in_same_exon	-
rs6587635	THEM4	1.84e-12	0.606041	-0.329162	1_151846618	1_151846219	96.9149	35.2234	both_tags_in_same_UTR	both_tags_in_same_exon	-
rs6587636	THEM4	4.07e-13	0.578809	-0.392396	1_151846618	1_151846219	96.9149	35.2234	both_tags_in_same_UTR	both_tags_in_same_exon	-
rs6587637	THEM4	1.22e-12	0.575083	-0.378255	1_151846618	1_151846219	96.9149	35.2234	both_tags_in_same_UTR	both_tags_in_same_exon	-
rs6587638	THEM4	1.65e-12	0.605429	-0.332086	1_151846618	1_151846219	96.9149	35.2234	both_tags_in_same_UTR	both_tags_in_same_exon	-
rs6587640	THEM4	6.74e-14	0.575991	-0.425483	1_151846618	1_151846219	96.9149	35.2234	both_tags_in_same_UTR	both_tags_in_same_exon	-
rs6656899	THEM4	4.16e-09	0.44795	-0.370708	1_151846618	1_151846219	96.9149	35.2234	both_tags_in_same_UTR	both_tags_in_same_exon	-
rs6662611	THEM4	2.51e-13	0.580439	-0.398458	1_151846618	1_151846219	96.9149	35.2234	both_tags_in_same_UTR	both_tags_in_same_exon	-
rs6663064	THEM4	1.21e-12	0.567261	-0.388225	1_151846618	1_151846219	96.9149	35.2234	both_tags_in_same_UTR	both_tags_in_same_exon	-
rs6678672	THEM4	3.31e-13	0.57235	-0.404004	1_151846618	1_151846219	96.9149	35.2234	both_tags_in_same_UTR	both_tags_in_same_exon	-
rs6684312	THEM4	7.69e-13	0.573959	-0.387651	1_151846618	1_151846219	96.9149	35.2234	both_tags_in_same_UTR	both_tags_in_same_exon	-
rs6685187	THEM4	3.79e-20	-0.59678	0.588154	1_151846219	1_151846618	35.2234	96.9149	both_tags_in_same_UTR	both_tags_in_same_exon	-
rs6686874	THEM4	2.15e-12	0.566431	-0.379195	1_151846618	1_151846219	96.9149	35.2234	both_tags_in_same_UTR	both_tags_in_same_exon	-
rs6693388	THEM4	1.06e-12	0.611616	-0.331404	1_151846618	1_151846219	96.9149	35.2234	both_tags_in_same_UTR	both_tags_in_same_exon	-
rs6693396	THEM4	1.11e-12	0.61164	-0.330535	1_151846618	1_151846219	96.9149	35.2234	both_tags_in_same_UTR	both_tags_in_same_exon	-
rs6703448	THEM4	1.62e-12	0.565799	-0.384966	1_151846618	1_151846219	96.9149	35.2234	both_tags_in_same_UTR	both_tags_in_same_exon	-
rs6703465	THEM4	2.62e-13	0.579196	-0.399331	1_151846618	1_151846219	96.9149	35.2234	both_tags_in_same_UTR	both_tags_in_same_exon	-
rs7523082	THEM4	3.19e-20	0.59912	-0.58758	1_151846618	1_151846219	96.9149	35.2234	both_tags_in_same_UTR	both_tags_in_same_exon	-
rs7535002	THEM4	1.68e-12	0.566903	-0.382913	1_151846618	1_151846219	96.9149	35.2234	both_tags_in_same_UTR	both_tags_in_same_exon	-
rs7541099	THEM4	2.62e-13	0.579196	-0.399331	1_151846618	1_151846219	96.9149	35.2234	both_tags_in_same_UTR	both_tags_in_same_exon	-
rs902313	THEM4	2.25e-12	0.605529	-0.326197	1_151846618	1_151846219	96.9149	35.2234	both_tags_in_same_UTR	both_tags_in_same_exon	-
rs971887	THEM4	2.42e-12	0.601005	-0.331216	1_151846618	1_151846219	96.9149	35.2234	both_tags_in_same_UTR	both_tags_in_same_exon	-
rs9943221	THEM4	1.64e-12	0.567036	-0.383186	1_151846618	1_151846219	96.9149	35.2234	both_tags_in_same_UTR	both_tags_in_same_exon	-
rs9943251	THEM4	9.4e-14	0.622786	-0.358163	1_151846618	1_151846219	96.9149	35.2234	both_tags_in_same_UTR	both_tags_in_same_exon	-
rs11656744	TMC8	3.01e-09	0.44591	-0.379685	17_76137047	17_76139003	43.2766	2120.68	one_of_the_tags_not_in_UTR	both_tags_in_same_exon	-
rs2871647	TMC8	5.72e-11	0.550668	-0.337988	17_76137047	17_76139003	43.2766	2120.68	one_of_the_tags_not_in_UTR	both_tags_in_same_exon	-
rs1532	TMEM50B	7.17e-08	0.529518	-0.206123	21_34804927	21_34809259	159.33	19.6277	one_of_the_tags_not_in_UTR	tags_in_different_exons	-
rs2834217	TMEM50B	3.22e-08	-0.524136	0.233261	21_34804927	21_34809259	159.33	19.6277	one_of_the_tags_not_in_UTR	tags_in_different_exons	-
rs7283850	TMEM50B	6.68e-08	0.533951	-0.202024	21_34804927	21_34809259	159.33	19.6277	one_of_the_tags_not_in_UTR	tags_in_different_exons	-
rs11119344	TRAF3IP3	6.24e-08	-0.454353	0.302387	1_209953335	1_209933383	28.4574	35.9894	both_tags_not_in_UTR	tags_in_different_exons	-
rs1006207	TRPT1	8.73e-08	-0.469007	0.277116	11_63991791	11_63991691	179.915	21	both_tags_not_in_UTR	tags_in_different_exons	-
rs1058735	TRPT1	3.58e-10	-0.621293	0.199882	11_63991791	11_63991691	179.915	21	both_tags_not_in_UTR	tags_in_different_exons	-
rs1059440	TRPT1	1.03e-12	-0.662928	0.25288	11_63991791	11_63991691	179.915	21	both_tags_not_in_UTR	tags_in_different_exons	-
rs11600867	TRPT1	1e-12	-0.662974	0.253333	11_63991791	11_63991691	179.915	21	both_tags_not_in_UTR	tags_in_different_exons	-
rs11600990	TRPT1	2.27e-09	-0.590218	0.205196	11_63991791	11_63991691	179.915	21	both_tags_not_in_UTR	tags_in_different_exons	-
rs11602181	TRPT1	2.48e-12	-0.643589	0.267456	11_63991791	11_63991691	179.915	21	both_tags_not_in_UTR	tags_in_different_exons	-
rs11603212	TRPT1	9.21e-13	-0.665972	0.249897	11_63991791	11_63991691	179.915	21	both_tags_not_in_UTR	tags_in_different_exons	-
rs11605738	TRPT1	4.6e-11	-0.639971	0.21447	11_63991791	11_63991691	179.915	21	both_tags_not_in_UTR	tags_in_different_exons	-
rs11607007	TRPT1	8.38e-10	-0.613779	0.192504	11_63991791	11_63991691	179.915	21	both_tags_not_in_UTR	tags_in_different_exons	-
rs12418035	TRPT1	8.99e-12	-0.615231	0.285856	11_63991791	11_63991691	179.915	21	both_tags_not_in_UTR	tags_in_different_exons	-
rs12575642	TRPT1	9.8e-13	-0.667162	0.246704	11_63991791	11_63991691	179.915	21	both_tags_not_in_UTR	tags_in_different_exons	-
rs12798333	TRPT1	4.87e-11	-0.638838	0.215114	11_63991791	11_63991691	179.915	21	both_tags_not_in_UTR	tags_in_different_exons	-
rs2015226	TRPT1	7.98e-13	-0.666913	0.251043	11_63991791	11_63991691	179.915	21	both_tags_not_in_UTR	tags_in_different_exons	-
rs2070765	TRPT1	6.72e-10	-0.615729	0.194468	11_63991791	11_63991691	179.915	21	both_tags_not_in_UTR	tags_in_different_exons	-
rs2276014	TRPT1	7.96e-10	-0.60434	0.208054	11_63991791	11_63991691	179.915	21	both_tags_not_in_UTR	tags_in_different_exons	-
rs2282490	TRPT1	8.94e-13	-0.661212	0.258423	11_63991791	11_63991691	179.915	21	both_tags_not_in_UTR	tags_in_different_exons	-
rs2286614	TRPT1	2.39e-09	-0.589249	0.205438	11_63991791	11_63991691	179.915	21	both_tags_not_in_UTR	tags_in_different_exons	-
rs2622410	TRPT1	1.83e-08	-0.480114	0.301467	11_63991791	11_63991691	179.915	21	both_tags_not_in_UTR	tags_in_different_exons	-
rs320143	TRPT1	1.65e-08	-0.489149	0.293127	11_63991791	11_63991691	179.915	21	both_tags_not_in_UTR	tags_in_different_exons	-
rs3802933	TRPT1	9.75e-13	-0.668202	0.24504	11_63991791	11_63991691	179.915	21	both_tags_not_in_UTR	tags_in_different_exons	-
rs3824854	TRPT1	1.05e-12	-0.66523	0.24864	11_63991791	11_63991691	179.915	21	both_tags_not_in_UTR	tags_in_different_exons	-
rs477895	TRPT1	1.07e-09	-0.600564	0.206991	11_63991791	11_63991691	179.915	21	both_tags_not_in_UTR	tags_in_different_exons	Mean platelet volume
rs7102327	TRPT1	7.97e-13	-0.668017	0.249212	11_63991791	11_63991691	179.915	21	both_tags_not_in_UTR	tags_in_different_exons	-
rs7939784	TRPT1	8.88e-13	-0.665681	0.251084	11_63991791	11_63991691	179.915	21	both_tags_not_in_UTR	tags_in_different_exons	-
rs7947143	TRPT1	6.34e-10	-0.607193	0.208856	11_63991791	11_63991691	179.915	21	both_tags_not_in_UTR	tags_in_different_exons	-
rs7247827	UBXN6	2.98e-08	-0.536554	0.218767	19_4445144	19_4457674	1642.49	169.968	one_of_the_tags_not_in_UTR	tags_in_different_exons	-
rs7109716	XRRA1	6.5e-09	0.601779	-0.162943	11_74554042	11_74553276	12.3085	67.117	both_tags_in_same_UTR	both_tags_in_same_exon	-
