# Supplementary material for: DeepSAGE Reveals Genetic Variants Associated with Alternative Polyadenylation and Expression of Coding and Non-coding Transcripts
Source: PLoS Genet. 2013 Jun 20;9(6):e1003594. doi: 10.1371/journal.pgen.1003594 (PMC3688553; doi:10.1371/journal.pgen.1003594)
Supplement: Table S4 — Replications between RNA-seq and DeepSAGE eQTLs. (XLS) [file pgen.1003594.s007.xls]

## Sheet: Sheet1
Table S4. The number of replicated cis-eQTLs
Numbers within brackets indicate the percentage of replicating cis-eQTLs that show concordant allelic directions
		Cis-eQTL replication dataset
		Pickrell	Montgomery	DeepSAGE
Discovery cis-eQTL dataset	Pickrell et al. (single-end RNA-seq)		50% (100%)	36% (90%)
	Montgomery et al. (paired-end RNA-seq)	66% (100%)		36% (83%)
	NTR-NESDA (DeepSAGE)	11% (80%)	8% (93%)
