# Supplementary material for: DeepSAGE Reveals Genetic Variants Associated with Alternative Polyadenylation and Expression of Coding and Non-coding Transcripts
Source: PLoS Genet. 2013 Jun 20;9(6):e1003594. doi: 10.1371/journal.pgen.1003594 (PMC3688553; doi:10.1371/journal.pgen.1003594)
Supplement: Table S5 — Replication of RNA-seq eQTLs in microarray-based datasets. (XLS) [file pgen.1003594.s008.xls]

## Sheet: Sheet1
Table S5. Replication of RNA-seq eQTLs in microarray-based datasets
Dataset	% of eQTLs found in the array-based dataset	% of eQTLs with same allelic direction
Pickrell – Stranger YRI	0.803191	0.98
Montgomery	0.88	0.96
NTR-NESDA	0.42711	0.92
