# Supplementary material for: DeepSAGE Reveals Genetic Variants Associated with Alternative Polyadenylation and Expression of Coding and Non-coding Transcripts
Source: PLoS Genet. 2013 Jun 20;9(6):e1003594. doi: 10.1371/journal.pgen.1003594 (PMC3688553; doi:10.1371/journal.pgen.1003594)
Supplement: Table S6 — List of detected eQTLs in the meta-analysis. (XLS) [file pgen.1003594.s009.xls]

## Sheet: eQTLProbesFDR0.05-GeneLevel.txt
Table S6. Cis-regulated genes detected in the meta-analysis of three NGS-based datasets
Only top SNP per gene is reported
PValue	SNPName	SNPChr	SNPChrPos	ProbeName	ProbeChr	ProbeCenterChrPos	CisTrans	SNPType	AlleleAssessed	OverallZScore	DatasetsWhereSNPProbePairIsAvailableAndPassesQC	DatasetsZScores	HGNCName	FDR
1.59292e-47	rs2351010	5	96293929	ENST00000437043	5	96233531	cis	G/A	A	14.4813	Montgomery;Pickrell;deepSAGE_transcr	6.672450959589713;8.320167224827024;9.84165455726323	ERAP2	0
3.70444e-38	rs4837796	9	123610288	ENST00000447891	9	123611901	cis	C/T	C	12.915	Montgomery;Pickrell;deepSAGE_transcr	7.63421652886005;6.216479789351518;8.485725993946911	RP11-27I1.2	0
2.29459e-31	rs963328	1	213037661	ENST00000426161	1	213030688	cis	T/G	G	-11.6501	Montgomery;Pickrell;deepSAGE_transcr	-4.815362422531078;-7.201007706522282;-7.914831612051323	FLVCR1-AS1	0
4.74073e-31	rs752774	20	37055015	ENST00000449469	20	37053606	cis	G/A	A	11.5881	Montgomery;Pickrell;deepSAGE_transcr	4.825668568496588;8.92989150309011;6.297417018274366	RP4-564F22.2	0
3.61752e-30	rs10151701	14	65378449	ENST00000359118	14	65391526	cis	C/T	C	11.4126	Montgomery;Pickrell;deepSAGE_transcr	2.6579185072179814;6.423226620222436;9.950977691142784	CHURC1	0
4.32377e-29	rs3772143	3	39448581	ENST00000487876	3	39448888	cis	G/T	G	-11.1949	Montgomery;Pickrell;-	-6.160822587906247;-9.533900595385651;-	RPSA	0
4.63697e-29	rs133369	22	42463814	ENST00000422252	22	42477526	cis	C/T	C	-11.1888	Montgomery;Pickrell;deepSAGE_transcr	-5.947338148944913;-7.245459475422557;-6.257616451592397	C22orf32	0
2.85683e-28	rs1059307	6	86387888	ENST00000369605	6	86387572	cis	T/G	G	-11.0263	Montgomery;Pickrell;deepSAGE_transcr	-3.9831809024106897;-9.179349651235793;-5.881069865099312	SNHG5	0
6.2463e-28	rs1025288	5	36702864	ENST00000512329	5	36713929	cis	A/C	A	10.9556	Montgomery;Pickrell;-	7.115830205499822;8.33816604966885;-	CTD-2353F22.1	0
6.5718e-28	rs8108167	19	9518331	ENST00000361451	19	9534753	cis	C/A	C	-10.9512	Montgomery;Pickrell;deepSAGE_transcr	-2.4678284295631614;-9.115758976928717;-7.0308568249978745	ZNF266	0
1.31208e-27	rs754978	2	75271796	ENST00000377469	2	75157758	cis	C/A	C	10.8883	Montgomery;Pickrell;-	7.267286205990533;8.108794940314331;-	AC104135.3	0
1.54818e-24	rs291396	1	235652513	ENST00000366599	1	235639157	cis	T/C	T	-10.2241	Montgomery;Pickrell;deepSAGE_transcr	-3.9272838933358094;-5.916986842029025;-7.536938641334224	B3GALNT2	0
2.00324e-24	rs2070721	5	131825842	ENST00000472045	5	131821750	cis	T/G	G	10.1991	-;-;deepSAGE_transcr	-;-;10.199051048641799	IRF1	0
2.18627e-23	rs1319763	17	39991790	ENST00000523903	17	39986971	cis	T/C	C	9.96431	Montgomery;Pickrell;deepSAGE_transcr	5.842697462601069;6.293307408640394;5.274548860871624	NT5C3L	0
8.82236e-23	rs6965542	7	128655918	ENST00000473745	7	128585084	cis	C/T	C	-9.82468	Montgomery;Pickrell;deepSAGE_transcr	-3.262066386723216;-6.542256218393556;-6.901923137759505	IRF5	0
2.24593e-22	rs4944950	11	74481631	ENST00000531849	11	74606110	cis	C/T	C	9.73017	Montgomery;Pickrell;deepSAGE_transcr	6.825598449137405;5.795628003570798;4.561788847931301	XRRA1	0
2.92761e-22	rs13960	19	3762698	ENST00000330133	19	3765113	cis	T/C	C	-9.70316	Montgomery;Pickrell;deepSAGE_transcr	-4.877406148613156;-4.917129582098442;-6.84523706991651	MRPL54	0
4.06756e-22	rs27529	5	96126308	ENST00000443439	5	96126900	cis	A/G	A	9.66944	Montgomery;Pickrell;deepSAGE_transcr	4.898198982704724;6.792947707197522;5.142857691026148	ERAP1	0
1.10693e-21	rs17197632	2	114680422	ENST00000478928	2	114712283	cis	C/T	T	9.56655	-;-;deepSAGE_transcr	-;-;9.566549884437949	ACTR3	0
1.59112e-21	rs17093026	20	34318911	ENST00000483495	20	34217242	cis	C/T	T	-9.52896	Montgomery;Pickrell;deepSAGE_transcr	-4.856669475749137;-4.045327458353219;-7.354682535443929	CPNE1	0
2.54771e-21	rs12951902	17	260747	ENST00000360127	17	262242	cis	G/A	A	9.47988	Montgomery;Pickrell;-	6.550244445651081;6.856296905363993;-	C17orf97	0
4.51948e-21	rs340141	19	6739278	ENST00000430424	19	6733684	cis	T/C	T	-9.41981	Montgomery;Pickrell;-	-6.672450959589713;-6.663391960966765;-	GPR108	0
5.13421e-21	rs10876864	12	56401085	ENST00000552361	12	56436842	cis	G/A	G	9.40656	Montgomery;Pickrell;-	6.741529871703018;6.5823950680902295;-	RPS26	0
7.18485e-21	rs17718122	7	76209459	ENST00000441393	7	76243464	cis	A/G	G	9.37115	Montgomery;Pickrell;-	6.766024507419519;6.515627214340102;-	POMZP3	0
7.57628e-21	rs2184161	20	60776275	ENST00000466099	20	60771957	cis	G/A	A	-9.36545	Montgomery;Pickrell;-	-5.393317984846947;-7.757482345080072;-	GTPBP5	0
1.12883e-20	rs1882846	14	105717448	ENST00000536364	14	105716124	cis	G/C	C	9.32327	-;-;deepSAGE_transcr	-;-;9.323269691453103	BTBD6	0
1.97283e-20	rs17703416	2	65480620	ENST00000377982	2	65476125	cis	A/G	G	-9.26392	-;-;deepSAGE_transcr	-;-;-9.2639181654808	ACTR2	0
2.22819e-20	rs7511534	22	43372372	ENST00000407585	22	43310834	cis	C/T	C	9.25092	Montgomery;Pickrell;deepSAGE_transcr	4.238955795290257;2.9038143181634717;8.41612387969995	PACSIN2	0
2.48812e-20	rs12951902	17	260747	ENST00000466740	17	259073	cis	G/A	A	9.23908	Montgomery;Pickrell;-	6.404397365167316;6.663391960966765;-	AC108004.3	0
1.24376e-19	rs1729660	2	61365812	ENST00000432605	2	61390796	cis	C/T	T	9.06522	Montgomery;Pickrell;-	4.171951893683676;8.465917708267844;-	C2orf74	0
1.76765e-19	rs1056008	12	662838	ENST00000266383	12	621102	cis	C/T	C	9.02698	Montgomery;Pickrell;-	5.517027088683591;7.186261331432263;-	B4GALNT3	0
1.80024e-19	rs937290	1	45961955	ENST00000515561	1	45962659	cis	A/G	A	9.02497	Montgomery;Pickrell;-	6.160822587906247;6.595827413850681;-	CCDC163P	0
1.91554e-19	rs2110465	7	76137284	ENST00000544121	7	76062833	cis	C/A	A	9.01818	Montgomery;Pickrell;deepSAGE_transcr	5.107323394161021;3.4372567205112596;6.88771662945391	ZP3	0
2.31547e-19	rs12459634	19	36230174	ENST00000344990	19	36231752	cis	C/T	C	-8.99736	Montgomery;-;deepSAGE_transcr	-3.7558544566625716;-;-8.503236701718603	IGFLR1	0
4.70517e-19	rs1825411	6	41199885	ENST00000332842	6	41183337	cis	G/A	A	8.91903	-;-;deepSAGE_transcr	-;-;8.919033015237838	TREML3	0
5.27165e-19	rs1729660	2	61365812	ENST00000488469	2	61390483	cis	C/T	T	8.90653	Montgomery;Pickrell;-	4.384271928086307;8.05722107162218;-	KIAA1841	0
6.02352e-19	rs883416	17	33570441	ENST00000299977	17	33582412	cis	C/A	A	8.89171	Montgomery;Pickrell;-	6.839738103475364;5.795628003570798;-	SLFN5	0
7.39383e-19	rs2608828	4	39453730	ENST00000504470	4	39458393	cis	C/G	G	8.86896	Montgomery;Pickrell;-	5.152304036810565;7.305234083995806;-	RPL9	0
8.64282e-19	rs2235914	1	17424845	ENST00000479534	1	17397970	cis	C/T	C	-8.85145	Montgomery;Pickrell;deepSAGE_transcr	-3.428956398792568;-3.452759498583163;-7.963428716219538	PADI2	0
1.08099e-18	rs7806458	7	150476888	ENST00000528038	7	150493420	cis	A/G	G	8.82641	-;-;deepSAGE_transcr	-;-;8.826410224188292	TMEM176B	0
2.07387e-18	rs2297758	1	109714750	ENST00000529753	1	109701252	cis	C/T	C	-8.75324	-;-;deepSAGE_transcr	-;-;-8.753237051873018	KIAA1324	0
3.66288e-18	rs989128	17	48636534	ENST00000544362	17	48629869	cis	A/G	A	-8.68898	Montgomery;Pickrell;deepSAGE_transcr	-7.175872274891195;-4.649662091716374;-3.670444905716225	SPATA20	0
4.36698e-18	rs7606251	2	201736734	ENST00000465823	2	201744839	cis	T/C	C	-8.66892	Montgomery;Pickrell;deepSAGE_transcr	-3.553555446561052;-8.006128841113812;-3.5957952113998886	PPIL3	0
5.38996e-18	rs4147656	9	124913734	ENST00000373768	9	124914217	cis	G/A	A	-8.64496	-;-;deepSAGE_transcr	-;-;-8.644960360863331	NDUFA8	0
5.38996e-18	rs12889202	14	73493259	ENST00000406768	14	73660823	cis	G/C	C	-8.64496	-;-;deepSAGE_transcr	-;-;-8.644960360863331	PSEN1	0
6.1031e-18	rs3747787	6	106967778	ENST00000457437	6	106996390	cis	T/C	C	8.6308	Montgomery;Pickrell;-	5.517027088683591;6.6498247882823724;-	AIM1	0
8.32648e-18	rs9273349	6	32625869	ENST00000447884	6	32632106	cis	C/T	T	8.59505	Montgomery;Pickrell;-	6.185994384427154;5.990738867506752;-	HLA-DQB1	0
8.5916e-18	rs4553	7	45139892	ENST00000495973	7	45143381	cis	G/A	A	-8.59147	-;-;deepSAGE_transcr	-;-;-8.591467658803529	TBRG4	0
8.65163e-18	rs9270467	6	32558946	ENST00000411500	6	32524134	cis	A/G	G	-8.5907	Montgomery;Pickrell;-	-6.2239521735327115;-5.947499517265896;-	HLA-DRB6	0
1.2373e-17	rs4723187	7	32702901	ENST00000539094	7	32768668	cis	G/A	A	8.54958	Montgomery;Pickrell;-	6.515140085014311;5.640633364684057;-	ZNRF2P1	0
1.57909e-17	rs2069235	22	39747780	ENST00000318801	22	39760158	cis	A/G	A	8.52127	Montgomery;Pickrell;-	5.574013945574346;6.449501428636343;-	SYNGR1	0
1.73036e-17	rs8060037	16	56484820	ENST00000245157	16	56536133	cis	C/T	T	-8.51068	Montgomery;Pickrell;deepSAGE_transcr	-6.52344641316508;-4.917129582098442;-3.6811366545730393	BBS2	0
2.49214e-17	rs9509677	13	21963121	ENST00000400592	13	21948033	cis	G/A	A	-8.46826	-;-;deepSAGE_transcr	-;-;-8.46825967853036	AL136219.1	0
2.89313e-17	rs1048675	2	96993884	ENST00000488633	2	96934626	cis	A/G	G	8.45084	-;-;deepSAGE_transcr	-;-;8.45083743307125	CIAO1	0
3.54034e-17	rs2960839	7	1204295	ENST00000423008	7	1202456	cis	G/A	A	8.42735	Montgomery;Pickrell;-	4.001886566581579;7.757482345080072;-	AC091729.9	0
4.94482e-17	rs9303003	17	74705876	ENST00000355797	17	74689432	cis	C/A	A	8.38814	Montgomery;Pickrell;-	3.890199362278891;7.806339919177206;-	MXRA7	0
5.10719e-17	rs4643069	11	43775734	ENST00000278353	11	43790209	cis	G/A	A	-8.38428	Montgomery;Pickrell;-	-4.723212747135027;-7.040685007204578;-	HSD17B12	0
6.05242e-17	rs11247705	1	28212272	ENST00000492877	1	28211546	cis	G/A	A	-8.36438	-;-;deepSAGE_transcr	-;-;-8.364376210839943	C1orf38	0
7.12139e-17	rs2087840	17	58156427	ENST00000184956	17	58138427	cis	A/G	A	8.34518	Montgomery;Pickrell;-	4.743597453739526;6.969137819980692;-	HEATR6	0
7.20624e-17	rs17843608	6	32620454	ENST00000435145	6	32727592	cis	C/A	A	-8.3437	Montgomery;Pickrell;-	-6.300605357229711;-5.541525103863318;-	HLA-DQB2	0
8.79633e-17	rs6008552	22	46688208	ENST00000381031	22	46676883	cis	A/C	A	8.32017	-;Pickrell;-	-;8.320167224827024;-	TTC38	0
1.07133e-16	rs13320	1	151846517	ENST00000368814	1	151864172	cis	C/T	C	-8.29677	Montgomery;Pickrell;deepSAGE_transcr	-3.0803514959337677;-4.461537814738959;-6.498995582480984	THEM4	0
1.83806e-16	rs10748642	10	97502041	ENST00000371206	10	97538664	cis	A/G	A	-8.23235	Montgomery;Pickrell;-	-5.21722819657184;-6.383998755677949;-	ENTPD1	0
2.12164e-16	rs7025269	9	34336266	ENST00000379158	9	34336606	cis	C/T	C	-8.21503	Montgomery;Pickrell;deepSAGE_transcr	-3.7706373276982776;-7.245459475422557;-3.3842949714429778	NUDT2	0
2.15012e-16	rs12124	2	86253508	ENST00000263857	2	86293364	cis	A/T	T	8.21344	-;Pickrell;-	-;8.21343863235689;-	POLR1A	0
2.18989e-16	rs11053543	12	10155412	ENST00000355690	12	10121054	cis	C/T	T	8.21138	-;-;deepSAGE_transcr	-;-;8.21138074062297	CLEC12A	0
2.50177e-16	rs7577	18	72188347	ENST00000324301	18	72178755	cis	T/C	C	8.19529	Montgomery;-;deepSAGE_transcr	0.478205920531952;-;10.10758946164149	CNDP2	0
3.04326e-16	rs4717820	7	73236266	ENST00000297873	7	73252892	cis	A/G	G	8.17178	Montgomery;Pickrell;-	4.296792529771479;7.14223141845963;-	WBSCR27	0
3.32262e-16	rs3924235	1	25895526	ENST00000488127	1	25887615	cis	A/G	A	-8.16111	-;-;deepSAGE_transcr	-;-;-8.161105591421759	LDLRAP1	0
4.19486e-16	rs6565620	17	79658100	ENST00000397498	17	79649602	cis	T/C	T	-8.13287	Montgomery;Pickrell;deepSAGE_transcr	-5.130791591854072;-5.966074821532431;-3.2899391138211973	ARL16	0
4.37873e-16	rs6952527	7	2323167	ENST00000487426	7	2289850	cis	C/G	G	-8.12778	-;-;deepSAGE_transcr	-;-;-8.127783342232561	NUDT1	0
4.37873e-16	rs2324082	17	15868291	ENST00000490395	17	15891419	cis	G/A	A	8.12778	-;-;deepSAGE_transcr	-;-;8.127783342232561	ZSWIM7	0
6.17575e-16	rs1384804	8	79572222	ENST00000263849	8	79604108	cis	C/A	C	-8.08584	Montgomery;Pickrell;-	-3.8072717563573915;-7.472724877774234;-	FAM164A	0
6.9839e-16	rs2070610	21	30445948	ENST00000431234	21	30440208	cis	A/G	A	8.07094	Montgomery;Pickrell;-	5.003025327238392;6.363861929604338;-	CCT8	0
7.54256e-16	rs10828314	10	22834967	ENST00000545335	10	22914490	cis	T/C	C	-8.0616	-;-;deepSAGE_transcr	-;-;-8.061596236251344	PIP4K2A	0
8.62454e-16	rs755112	2	219606052	ENST00000494263	2	219663241	cis	C/T	T	8.04514	-;-;deepSAGE_transcr	-;-;8.045143256710773	CYP27A1	0
9.68391e-16	rs4559682	11	8015651	ENST00000532882	11	8013957	cis	T/C	C	8.03089	Montgomery;Pickrell;-	5.087956161328325;6.229227529648543;-	EIF3F	0
1.06436e-15	rs11937821	4	83865485	ENST00000504718	4	83820300	cis	C/T	T	-8.01928	Montgomery;Pickrell;-	-5.098641538445755;-6.203754492529819;-	RP11-163O17.1	0
1.08007e-15	rs2839134	21	47591782	ENST00000330205	21	47592726	cis	C/T	C	-8.01743	Montgomery;Pickrell;deepSAGE_transcr	-2.9012791011008408;-4.4511887378932125;-6.217981624971792	C21orf56	0
1.09601e-15	rs4896353	6	138723962	ENST00000367697	6	138729847	cis	G/A	A	-8.01565	Montgomery;Pickrell;-	-4.04273749501705;-7.14223141845963;-	HEBP2	0
1.27074e-15	rs9277396	6	33051139	ENST00000470997	6	33088577	cis	G/A	A	7.99752	Montgomery;Pickrell;-	5.460517557750414;5.84394234817622;-	HLA-DPB2	0
1.28526e-15	rs12812860	12	69746671	ENST00000549690	12	69744719	cis	C/T	C	-7.99601	-;-;deepSAGE_transcr	-;-;-7.996005435534445	LYZ	0
1.28526e-15	rs4806749	19	54860094	ENST00000456960	19	54866441	cis	C/T	C	7.99601	-;-;deepSAGE_transcr	-;-;7.996005435534445	LAIR1	0
1.30206e-15	rs10151701	14	65378449	ENST00000551823	14	65436577	cis	C/T	C	-7.99455	Montgomery;Pickrell;-	-3.5178089637303516;-7.613361666396158;-	CHURC1-FNTB	0
1.30206e-15	rs9274689	6	32636930	ENST00000374940	6	32712055	cis	C/T	C	7.9944	Montgomery;Pickrell;-	5.8070124070401725;5.5234201419333795;-	HLA-DQA2	0
1.37591e-15	rs6938061	6	37674339	ENST00000434837	6	37632110	cis	A/G	G	-7.98776	Montgomery;Pickrell;-	-4.981943182164475;-6.267606699069776;-	MDGA1	0
1.917e-15	rs4147753	1	39470364	ENST00000372967	1	39496149	cis	A/G	G	-7.94674	Montgomery;Pickrell;-	-7.012411981000897;-4.358511820046537;-	NDUFS5	0
2.15992e-15	rs1977	6	26377546	ENST00000356386	6	26372002	cis	A/G	G	-7.93188	Montgomery;-;deepSAGE_transcr	-5.055992839040163;-;-6.113080501619165	BTN3A2	0
2.22345e-15	rs2737717	3	133185834	ENST00000503047	3	133192618	cis	C/T	C	-7.92837	Montgomery;Pickrell;-	-3.279519143490782;-7.741289221553321;-	BFSP2	0
2.3036e-15	rs376646	6	29914377	ENST00000444621	6	29694192	cis	A/G	A	-7.92389	Montgomery;Pickrell;-	-5.9716358309942965;-5.282563490757352;-	HLA-F	0
2.82053e-15	rs12434704	14	74412034	ENST00000557780	14	74428006	cis	T/C	C	-7.8987	-;-;deepSAGE_transcr	-;-;-7.898703104326134	COQ6	0
3.09042e-15	rs12622458	2	61523554	ENST00000422740	2	61371364	cis	G/T	G	7.88729	Montgomery;Pickrell;-	5.4156448852421315;5.735653558434231;-	AC016747.3	0
3.41288e-15	rs13292096	9	130191186	ENST00000342483	9	130197156	cis	C/T	C	7.87493	Montgomery;Pickrell;-	4.571957737960412;6.489100931736823;-	ZNF79	0
3.53509e-15	rs2274654	9	98691137	ENST00000448465	9	98634958	cis	C/T	C	7.87052	Montgomery;Pickrell;deepSAGE_transcr	4.652274159539147;4.2362029248881266;4.779412883791424	LINC00476	0
3.95331e-15	rs4074522	3	134325626	ENST00000514612	3	134200692	cis	A/G	G	-7.85642	Montgomery;Pickrell;deepSAGE_transcr	-4.652274159539147;-5.453891951550515;-3.6918353683482583	ANAPC13	0
4.59239e-15	rs9272346	6	32604372	ENST00000486548	6	32610068	cis	A/G	G	7.83766	Montgomery;Pickrell;-	5.249912052509965;5.819747517479515;-	HLA-DQA1	0
5.56656e-15	rs9355610	6	167383075	ENST00000509073	6	167352127	cis	G/A	A	7.81343	Montgomery;Pickrell;deepSAGE_transcr	3.3671834292728344;2.68604836515772;7.074275236274103	RNASET2	0
6.09336e-15	rs10489769	1	46806703	ENST00000474844	1	46816856	cis	G/A	G	-7.80209	Montgomery;Pickrell;-	-6.33931048765433;-4.7771080738983445;-	NSUN4	0
6.88364e-15	rs1882553	12	6747578	ENST00000540513	12	6747629	cis	C/G	G	7.78677	-;-;deepSAGE_transcr	-;-;7.786767712420901	ACRBP	0
8.41295e-15	rs6073143	20	42230695	ENST00000396863	20	42320356	cis	C/T	T	7.76133	Montgomery;Pickrell;deepSAGE_transcr	3.5267344057055148;7.127623717865658;2.9787920161113464	MYBL2	0
8.70991e-15	rs2863095	10	102746503	ENST00000476171	10	102744010	cis	C/T	T	7.75683	Montgomery;Pickrell;-	5.926753215287684;5.092436589743473;-	SEMA4G	0
8.765e-15	rs11903753	2	31346746	ENST00000486564	2	31156057	cis	T/C	T	7.75607	Montgomery;Pickrell;-	5.517027088683591;5.465439372431136;-	GALNT14	0
8.77883e-15	rs9966367	18	61577291	ENST00000238508	18	61589285	cis	A/G	G	7.75593	Montgomery;Pickrell;-	6.797430137254313;4.286417515227385;-	SERPINB10	0
1.13267e-14	rs6714168	2	234339999	ENST00000430834	2	234363854	cis	A/G	G	7.72354	-;-;deepSAGE_transcr	-;-;7.723542978937122	DGKD	0
1.13267e-14	rs528537	17	30306414	ENST00000543378	17	30357771	cis	C/T	T	-7.72354	-;-;deepSAGE_transcr	-;-;-7.723542978937122	LRRC37B	0
1.18727e-14	rs719125	2	202017860	ENST00000440180	2	202000275	cis	G/T	T	-7.71754	Montgomery;Pickrell;deepSAGE_transcr	-2.66623952538318;-5.004359567630049;-5.456630842859448	CFLAR	0
1.63622e-14	rs312073	19	3208827	ENST00000246117	19	3197723	cis	A/G	G	7.67647	-;-;deepSAGE_transcr	-;-;7.676466493767321	NCLN	0
1.75792e-14	rs2296310	14	96136775	ENST00000340722	14	96155859	cis	A/C	A	7.66724	Montgomery;Pickrell;-	4.191044817166038;6.555609630803216;-	TCL1B	0
1.87095e-14	rs7309189	12	31240960	ENST00000545668	12	31242276	cis	A/G	A	-7.65923	Montgomery;Pickrell;deepSAGE_transcr	-4.784525520165163;-2.4532114566715446;-5.906584658435965	DDX11	0
1.87678e-14	rs28366298	6	32560859	ENST00000449413	6	32434437	cis	C/A	C	7.65883	Montgomery;Pickrell;-	4.971424279691311;5.831835468252872;-	HLA-DRB9	0
2.12879e-14	rs8138399	22	50044824	ENST00000444628	22	50033997	cis	T/C	C	-7.64263	Montgomery;Pickrell;-	-4.413630219825577;-6.319101034752865;-	C22orf34	0
2.15541e-14	rs7792924	7	72252931	ENST00000435769	7	72169568	cis	C/A	A	7.64103	Montgomery;Pickrell;-	4.325854436954796;6.397050324033256;-	TYW1B	0
2.35483e-14	rs7305418	12	48586112	ENST00000544117	12	48739232	cis	G/A	A	-7.62968	-;-;deepSAGE_transcr	-;-;-7.629677127231599	ZNF641	0
2.81836e-14	rs2523578	6	31328542	ENST00000457857	6	31324915	cis	A/G	G	7.60646	Montgomery;Pickrell;-	5.0772863049259715;5.6642821289174075;-	XXbac-BPG248L24.12	0
2.95217e-14	rs16825896	1	22054427	ENST00000421625	1	22082221	cis	A/C	C	-7.60053	Montgomery;Pickrell;-	-4.805069909927281;-5.904764242222519;-	USP48	0
2.99351e-14	rs10110395	8	2121846	ENST00000523438	8	2043281	cis	T/C	C	7.59864	-;-;deepSAGE_transcr	-;-;7.598641097213012	MYOM2	0
3.16467e-14	rs7661303	4	17518920	ENST00000507439	4	17500856	cis	C/T	T	-7.59158	Montgomery;Pickrell;deepSAGE_transcr	-4.846322027748724;-2.100455099285727;-6.061051288517393	QDPR	0
3.37655e-14	rs4960167	6	6150763	ENST00000264870	6	6232692	cis	C/T	T	7.58317	-;-;deepSAGE_transcr	-;-;7.583169566800252	F13A1	0
3.39744e-14	rs6151429	22	51063477	ENST00000547805	22	51065028	cis	T/C	C	-7.58238	Montgomery;-;deepSAGE_transcr	-4.030014921621308;-;-6.485419561050513	ARSA	0
3.51464e-14	rs1809148	8	144663075	ENST00000426292	8	144658735	cis	G/A	A	-7.57798	Montgomery;Pickrell;-	-5.003025327238392;-5.694254274669086;-	NAPRT1	0
4.06805e-14	rs10774671	12	113357193	ENST00000540589	12	113363619	cis	G/A	G	7.55884	Montgomery;Pickrell;-	3.323267023140895;7.201007706522282;-	OAS1	0
4.26654e-14	rs2695290	12	102087844	ENST00000552351	12	102107149	cis	G/A	G	-7.5527	Montgomery;Pickrell;deepSAGE_transcr	-4.240124355999324;-5.282563490757352;-3.702541076730474	CHPT1	0
4.27967e-14	rs2063644	3	58330942	ENST00000485460	3	58416472	cis	A/T	T	-7.55232	-;-;deepSAGE_transcr	-;-;-7.552318526147744	PDHB	0
5.41928e-14	rs3802933	11	63988102	ENST00000546133	11	63991720	cis	C/T	T	-7.52159	-;-;deepSAGE_transcr	-;-;-7.5215889332295385	TRPT1	0
5.6564e-14	rs7588	16	23681165	ENST00000300087	16	23666954	cis	G/A	A	7.51591	Montgomery;Pickrell;deepSAGE_transcr	3.097540125923477;4.6391167591295845;5.119073870960786	DCTN5	0
7.3535e-14	rs6731616	2	132234986	ENST00000410036	2	132245923	cis	A/G	G	-7.48144	Montgomery;Pickrell;deepSAGE_transcr	-2.8337084910691717;-6.191051511973412;-3.918170876963771	MZT2A	0
8.50896e-14	rs7542798	1	156224304	ENST00000492619	1	156215536	cis	T/C	C	-7.46231	Montgomery;Pickrell;deepSAGE_transcr	-1.5399507843662659;-4.389312122276824;-6.498995582480984	PAQR6	0
8.52189e-14	rs506219	6	153333883	ENST00000482526	6	153321549	cis	T/C	C	7.46205	Montgomery;Pickrell;-	4.258192624118247;6.216479789351518;-	MTRF1L	0
9.67977e-14	rs11585887	1	54687523	ENST00000360840	1	54674945	cis	A/T	T	-7.44529	-;-;deepSAGE_transcr	-;-;-7.445286687292177	MRPL37	0
1.05521e-13	rs504504	1	85420044	ENST00000463065	1	85427193	cis	C/A	C	7.4339	Montgomery;Pickrell;-	4.258192624118247;6.178370721494687;-	MCOLN2	0
1.121e-13	rs2074573	19	985815	ENST00000251289	19	989448	cis	G/T	T	7.42582	Montgomery;Pickrell;-	4.652274159539147;5.807678395719458;-	WDR18	0
1.19442e-13	rs3759831	15	90414642	ENST00000398333	15	90416827	cis	G/C	C	7.41758	Montgomery;Pickrell;-	4.69273342239712;5.75958822163983;-	C15orf38-AP3S2	0
1.2071e-13	rs35366052	6	32531923	ENST00000374975	6	32491592	cis	A/G	G	7.41608	Montgomery;Pickrell;-	3.580444229981928;6.772932848711496;-	HLA-DRB5	0
1.21808e-13	rs6806112	3	48276077	ENST00000457782	3	48297562	cis	A/T	T	7.41497	-;-;deepSAGE_transcr	-;-;7.414970735707634	ZNF589	0
1.23847e-13	rs2517534	6	31017334	ENST00000426185	6	31024818	cis	A/G	A	7.41261	Montgomery;Pickrell;-	4.472652844751597;5.953772975406017;-	HCG22	0
1.34149e-13	rs1265109	6	31119589	ENST00000396263	6	31118099	cis	T/G	T	-7.40205	Montgomery;Pickrell;-	-3.679630233576598;-6.663391960966765;-	CCHCR1	0
1.3639e-13	rs2290505	17	18137141	ENST00000469739	17	18194002	cis	G/A	A	-7.39986	-;-;deepSAGE_transcr	-;-;-7.399855978578507	TOP3A	0
1.52912e-13	rs16824230	1	3766240	ENST00000444870	1	3690949	cis	A/G	G	7.38477	-;-;deepSAGE_transcr	-;-;7.3847698055423905	RP1-286D6.2	0
1.71141e-13	rs560807	11	34468639	ENST00000534710	11	34492933	cis	T/A	A	7.36971	-;-;deepSAGE_transcr	-;-;7.369712047162984	CAT	0
1.73727e-13	rs17614529	15	52850352	ENST00000249822	15	52850322	cis	T/G	G	-7.36777	Montgomery;Pickrell;deepSAGE_transcr	-2.2638268234723324;-2.986242602422964;-7.002035173642457	ARPP19	0
1.80362e-13	rs2535238	6	29645038	ENST00000488757	6	29642550	cis	C/A	A	7.36278	Montgomery;Pickrell;-	4.702880249215985;5.676132853002477;-	ZFP57	0
1.915e-13	rs2804935	10	50367977	ENST00000374156	10	50374609	cis	A/T	T	-7.35468	-;-;deepSAGE_transcr	-;-;-7.354682535443929	C10orf128	0
2.2573e-13	rs2643856	11	18460308	ENST00000536880	11	18453469	cis	T/C	C	7.33261	Montgomery;Pickrell;-	5.736233288188778;4.691957667985218;-	LDHC	0
2.66745e-13	rs2254212	4	39031842	ENST00000381938	4	39001203	cis	T/C	C	7.31031	Montgomery;Pickrell;-	5.551161073445858;4.830715615796835;-	TMEM156	0
2.72766e-13	rs7246687	19	53943838	ENST00000424846	19	53941580	cis	T/C	C	7.30727	Montgomery;Pickrell;deepSAGE_transcr	2.649602325749446;7.773721588949461;2.410056277788748	CTD-2224J9.2	0
2.86487e-13	rs11586488	1	22348556	ENST00000416769	1	22354871	cis	T/C	C	7.30062	Montgomery;Pickrell;deepSAGE_transcr	4.335563327961507;4.660218797429415;3.7776794025908096	LINC00339	0
2.9689e-13	rs7962511	12	68396634	ENST00000538665	12	68399166	cis	C/G	G	7.29591	Montgomery;Pickrell;-	4.039409833579294;6.196946166296316;-	GS1-410F4.2	0
2.99103e-13	rs3999408	12	121167387	ENST00000242592	12	121170674	cis	C/T	T	-7.29484	-;-;deepSAGE_transcr	-;-;-7.294843644711276	ACADS	0
3.17404e-13	rs8022027	14	100834982	ENST00000557135	14	100821250	cis	C/T	T	7.2869	Montgomery;Pickrell;deepSAGE_transcr	2.280053294244812;4.938859390501097;5.154767793421418	WARS	0
3.20717e-13	rs3802746	11	68030173	ENST00000529590	11	68037004	cis	C/A	A	7.28551	Montgomery;Pickrell;-	5.631491599325336;4.723800761687678;-	C11orf24	0
3.34315e-13	rs2290505	17	18137141	ENST00000545457	17	18155105	cis	G/A	A	-7.27995	-;-;deepSAGE_transcr	-;-;-7.279952895587955	FLII	0
3.34315e-13	rs2281100	22	37967432	ENST00000215886	22	37971171	cis	G/A	G	7.27995	-;-;deepSAGE_transcr	-;-;7.279952895587955	LGALS2	0
3.67015e-13	rs8045689	16	28988269	ENST00000352260	16	28990982	cis	C/T	C	7.26739	Montgomery;-;deepSAGE_transcr	2.9862368190119435;-;6.916153187128458	SPNS1	0
3.82538e-13	rs922483	8	11351912	ENST00000531804	8	11313375	cis	T/C	T	7.26177	Montgomery;Pickrell;-	6.08593275054163;4.276816448179936;-	FAM167A	0
4.16157e-13	rs1925730	1	228666410	ENST00000482739	1	228679695	cis	A/G	G	7.25025	-;-;deepSAGE_transcr	-;-;7.250253042968773	RNF187	0
4.21724e-13	rs4520874	17	41415522	ENST00000464237	17	41287427	cis	G/A	G	-7.2484	Montgomery;Pickrell;deepSAGE_transcr	-1.8702298095205678;-4.702560382314499;-5.616912845849659	NBR2	0
4.2926e-13	rs7924806	11	833668	ENST00000532045	11	836681	cis	T/C	C	-7.24619	Montgomery;Pickrell;deepSAGE_transcr	-4.856669475749137;-3.576692980528272;-4.225253273267423	CD151	0
5.17587e-13	rs7734383	5	73937854	ENST00000510316	5	73930241	cis	A/T	T	7.22066	-;-;deepSAGE_transcr	-;-;7.220661001918005	ENC1	0
5.60341e-13	rs3806796	4	185652147	ENST00000541665	4	185635721	cis	A/G	G	-7.20994	Montgomery;Pickrell;-	-4.345283095409666;-5.795628003570798;-	MLF1IP	0
5.7704e-13	rs12784332	10	6471961	ENST00000397176	10	6545686	cis	C/T	T	-7.20591	-;-;deepSAGE_transcr	-;-;-7.205905022121476	PRKCQ	0
6.61335e-13	rs1021156	8	79575804	ENST00000520351	8	79636201	cis	T/C	T	7.18726	Montgomery;Pickrell;-	5.4156448852421315;4.787805344429842;-	RP11-578O24.2	0
7.06352e-13	rs2243977	12	6569983	ENST00000545700	12	6568540	cis	C/T	T	7.17823	Montgomery;Pickrell;deepSAGE_transcr	5.517027088683591;4.065516286817676;3.164876696915633	TAPBPL	0
7.1571e-13	rs6721594	2	305203	ENST00000473104	2	240469	cis	C/T	C	-7.17647	-;-;deepSAGE_transcr	-;-;-7.176472377917289	SH3YL1	0
7.1571e-13	rs10404947	19	1081617	ENST00000215587	19	1090984	cis	G/A	A	-7.17647	-;-;deepSAGE_transcr	-;-;-7.176472377917289	POLR2E	0
7.87003e-13	rs3752277	20	37050753	ENST00000363484	20	37062574	cis	G/A	A	7.16346	Montgomery;Pickrell;-	4.143387945597691;5.916986842029025;-	SNORA71D	0
7.97408e-13	rs2893919	10	65134778	ENST00000435510	10	64903857	cis	G/A	A	-7.1618	-;-;deepSAGE_transcr	-;-;-7.161795410836119	NRBF2	0
8.60225e-13	rs619727	11	68627535	ENST00000544521	11	68706638	cis	T/C	C	7.15138	Montgomery;Pickrell;deepSAGE_transcr	2.54192268458195;2.767374431687643;6.635883024802443	IGHMBP2	0
9.86337e-13	rs17050072	2	121048712	ENST00000470417	2	121031351	cis	C/T	T	-7.13252	-;-;deepSAGE_transcr	-;-;-7.132519439249042	RALB	0
1.08398e-12	rs1006938	19	49974386	ENST00000455361	19	49965388	cis	A/C	A	-7.11946	Montgomery;Pickrell;deepSAGE_transcr	-2.2152406286453843;-3.4372567205112596;-6.257616451592397	ALDH16A1	0
1.09663e-12	rs11804276	1	150685761	ENST00000448301	1	150720428	cis	A/T	A	-7.11792	-;-;deepSAGE_transcr	-;-;-7.11792013938587	CTSS	0
1.14705e-12	rs4723187	7	32702901	ENST00000417811	7	32730709	cis	G/A	A	7.11164	Montgomery;Pickrell;-	4.761324141256703;5.282563490757352;-	AC018633.4	0
1.21901e-12	rs12052249	2	3511044	ENST00000415131	2	3503509	cis	C/A	A	-7.10335	-;-;deepSAGE_transcr	-;-;-7.1033464352230515	ADI1	0
1.21901e-12	rs11160343	14	97035651	ENST00000216277	14	97001079	cis	C/G	G	-7.10335	-;-;deepSAGE_transcr	-;-;-7.1033464352230515	PAPOLA	0
1.21901e-12	rs8108875	19	50867492	ENST00000531692	19	50837435	cis	A/G	G	-7.10335	-;-;deepSAGE_transcr	-;-;-7.1033464352230515	NAPSB	0
1.3029e-12	rs760554	22	25872592	ENST00000382734	22	25850854	cis	A/C	C	7.09406	Montgomery;Pickrell;-	4.433258739946416;5.558406501667879;-	CRYBB2P1	0
1.55829e-12	rs583887	11	65644027	ENST00000528419	11	65649267	cis	C/T	T	-7.06937	Montgomery;Pickrell;deepSAGE_transcr	-3.5984081503499956;-5.38494181080324;-3.373786630871593	CTSW	0
1.66983e-12	rs10952935	7	76139395	ENST00000479915	7	76132215	cis	C/T	T	-7.05978	-;-;deepSAGE_transcr	-;-;-7.059777455511945	DTX2	0
1.67947e-12	rs6894574	5	1103495	ENST00000264930	5	1081324	cis	C/T	T	7.05883	Montgomery;Pickrell;deepSAGE_transcr	2.296295539918844;2.091712338506793;7.279952895587955	SLC12A7	0
1.68188e-12	rs2863095	10	102746503	ENST00000476012	10	102744080	cis	C/T	T	7.05861	Montgomery;Pickrell;-	3.7706373276982776;6.115295273859988;-	MRPL43	0
1.69891e-12	rs871447	15	65170437	ENST00000380230	15	65227571	cis	T/C	T	7.05732	Montgomery;Pickrell;-	5.771525499001064;4.286993973091794;-	ANKDD1A	0
1.85195e-12	rs3762281	1	156304782	ENST00000482579	1	156262968	cis	G/A	A	7.0453	-;-;deepSAGE_transcr	-;-;7.045304698472736	C1orf85	0
1.85195e-12	rs2070998	6	2999701	ENST00000380455	6	3010113	cis	C/G	G	-7.0453	-;-;deepSAGE_transcr	-;-;-7.045304698472736	NQO2	0
1.9224e-12	rs11818000	10	72240614	ENST00000426268	10	72313057	cis	G/T	T	7.04014	Montgomery;Pickrell;-	3.798100509503736;6.065221831558919;-	KIAA1274	0
1.93069e-12	rs4874156	8	144661564	ENST00000531730	8	144657613	cis	G/A	A	-7.03946	Montgomery;Pickrell;-	-3.589422362014112;-6.254790854689661;-	RP11-661A12.9	0
2.05353e-12	rs10800805	1	201959738	ENST00000471105	1	201963679	cis	G/A	G	-7.03086	-;-;deepSAGE_transcr	-;-;-7.0308568249978745	RNPEP	0
2.05353e-12	rs6011459	20	61532729	ENST00000266069	20	61573233	cis	C/T	T	7.03086	-;-;deepSAGE_transcr	-;-;7.0308568249978745	C20orf11	0
2.43482e-12	rs2279692	1	213030534	ENST00000366971	1	213052151	cis	T/C	C	7.00707	Montgomery;Pickrell;-	5.539763809809159;4.430521887810685;-	FLVCR1	0
2.52334e-12	rs10088428	8	28909523	ENST00000521516	8	28828788	cis	C/T	T	-7.00204	-;-;deepSAGE_transcr	-;-;-7.002035173642457	HMBOX1	0
2.52334e-12	rs2142552	22	45719497	ENST00000216214	22	45721349	cis	G/C	C	7.00204	-;-;deepSAGE_transcr	-;-;7.002035173642457	FAM118A	0
2.54869e-12	rs12485160	22	42907619	ENST00000416699	22	42913241	cis	T/C	C	-7.00068	Montgomery;-;deepSAGE_transcr	-3.131990061464507;-;-6.458327634542376	RRP7A	0
2.74104e-12	rs1636264	7	2864586	ENST00000491117	7	2785519	cis	T/G	T	6.99051	Montgomery;Pickrell;deepSAGE_transcr	4.9086166339546535;4.873822477575127;2.6520531114983883	GNA12	0
2.75671e-12	rs9945924	18	61620766	ENST00000481726	18	61632799	cis	G/A	A	6.98964	Montgomery;Pickrell;-	5.260840103068127;4.658088489364337;-	HMSD	0
2.78832e-12	rs9822952	3	139385257	ENST00000296202	3	139338106	cis	G/A	G	6.98811	Montgomery;Pickrell;-	5.724511899970794;4.2362029248881266;-	NMNAT3	0
2.79628e-12	rs13141337	4	144713667	ENST00000506264	4	144809360	cis	G/A	A	6.98766	-;-;deepSAGE_transcr	-;-;6.987661120944281	GYPE	0
3.09812e-12	rs1130678	11	838419	ENST00000534030	11	839942	cis	G/A	A	-6.97331	-;-;deepSAGE_transcr	-;-;-6.973311402151552	POLR2L	0
3.09812e-12	rs2267989	14	92339850	ENST00000556961	14	92338458	cis	G/A	A	-6.97331	-;-;deepSAGE_transcr	-;-;-6.973311402151552	FBLN5	0
3.15592e-12	rs230325	1	40251816	ENST00000372827	1	40238693	cis	A/G	A	6.97077	Montgomery;Pickrell;-	4.030014921621308;5.75958822163983;-	BMP8B	0
3.34524e-12	rs2860185	19	6436222	ENST00000458275	19	6429920	cis	T/C	T	-6.96256	Montgomery;Pickrell;-	-3.262066386723216;-6.449501428636343;-	SLC25A41	0
3.43183e-12	rs13393821	2	219076742	ENST00000465395	2	219093048	cis	G/C	C	-6.95899	-;-;deepSAGE_transcr	-;-;-6.958985882534242	ARPC2	0
3.53063e-12	rs16999224	22	39076587	ENST00000216039	22	39089110	cis	A/G	G	6.95492	-;Pickrell;-	-;6.954924140701349;-	JOSD1	0
3.72607e-12	rs4687554	3	52864135	ENST00000538421	3	52855994	cis	T/C	C	6.94726	Montgomery;Pickrell;deepSAGE_transcr	2.8505689235320704;3.2456042646109466;5.65424344942942	ITIH4	0
3.7846e-12	rs693932	6	89830374	ENST00000275072	6	89865526	cis	C/G	G	-6.94505	Montgomery;Pickrell;-	-3.8994571606412567;-5.84394234817622;-	PM20D2	0
3.79534e-12	rs13063927	3	170582888	ENST00000494771	3	170586026	cis	C/T	T	-6.94468	-;-;deepSAGE_transcr	-;-;-6.944684428413085	RPL22L1	0
3.90438e-12	rs9972386	15	82454283	ENST00000427381	15	82565480	cis	G/A	G	6.94074	-;Pickrell;-	-;6.940741888711029;-	FAM154B	0
3.90991e-12	rs6673130	1	233081593	ENST00000496662	1	233100423	cis	C/T	T	6.94048	Montgomery;Pickrell;deepSAGE_transcr	2.1023985608227562;3.9165718074866964;5.65424344942942	NTPCR	0
3.93769e-12	rs636049	11	68667198	ENST00000541265	11	68665868	cis	A/C	C	-6.93946	Montgomery;Pickrell;-	-3.3847979836611044;-6.306192539918763;-	MRPL21	0
4.14346e-12	rs1783162	8	110508238	ENST00000378402	8	110458632	cis	T/C	T	6.93239	Montgomery;Pickrell;-	4.5819541447482095;5.203773778207006;-	PKHD1L1	0
4.19059e-12	rs2074021	11	2323528	ENST00000381121	11	2331376	cis	T/C	T	6.93062	Montgomery;Pickrell;-	4.020629434047893;5.718016278441029;-	TSPAN32	0
4.19652e-12	rs13160653	5	64827281	ENST00000514814	5	64836294	cis	G/T	G	6.93041	-;-;deepSAGE_transcr	-;-;6.930406907148297	CENPK	0
4.19652e-12	rs10424211	19	865818	ENST00000327726	19	861635	cis	G/C	C	6.93041	-;-;deepSAGE_transcr	-;-;6.930406907148297	CFD	0
4.64574e-12	rs263458	1	87240077	ENST00000535010	1	87189685	cis	A/G	G	-6.91615	-;-;deepSAGE_transcr	-;-;-6.916153187128458	SH3GLB1	0
5.67415e-12	rs12417960	11	5265106	ENST00000459655	11	5275211	cis	C/A	A	6.88772	-;-;deepSAGE_transcr	-;-;6.88771662945391	HBG2	0
6.2164e-12	rs3801030	7	6062229	ENST00000199389	7	6080371	cis	T/C	C	6.87476	Montgomery;Pickrell;deepSAGE_transcr	2.825286227154138;4.6075484911917375;4.3700743993660005	EIF2AK1	0
6.26895e-12	rs620931	18	22017800	ENST00000284202	18	22020039	cis	T/A	A	-6.87353	-;-;deepSAGE_transcr	-;-;-6.873533533619992	IMPACT	0
6.26895e-12	rs9807864	19	5124629	ENST00000159111	19	5061365	cis	G/A	G	-6.87353	-;-;deepSAGE_transcr	-;-;-6.873533533619992	KDM4B	0
6.27775e-12	rs914349	6	37484715	ENST00000373404	6	37492145	cis	A/C	A	6.87335	Montgomery;Pickrell;-	5.438044478000676;4.337231469802666;-	AL353597.1	0
6.30422e-12	rs1006974	10	73745476	ENST00000373115	10	73748722	cis	T/C	C	6.87279	Montgomery;Pickrell;-	3.7523703100842916;5.880377575394298;-	CHST3	0
6.53826e-12	rs250432	5	139924715	ENST00000523259	5	139933575	cis	C/T	C	-6.86747	Montgomery;Pickrell;deepSAGE_transcr	-2.884354044767067;-4.982473898796062;-3.9834446865245665	SRA1	0
7.63691e-12	rs971317	1	207476040	ENST00000536840	1	207513993	cis	T/G	G	-6.84524	-;-;deepSAGE_transcr	-;-;-6.84523706991651	CD55	0
8.43247e-12	rs17655	13	103528002	ENST00000472247	13	103527663	cis	G/C	C	-6.83112	-;-;deepSAGE_transcr	-;-;-6.831123449748549	ERCC5	0
8.43247e-12	rs2350627	22	45676124	ENST00000396082	22	45686287	cis	G/T	G	-6.83112	-;-;deepSAGE_transcr	-;-;-6.831123449748549	UPK3A	0
8.63469e-12	rs11982736	7	55855180	ENST00000450062	7	55836735	cis	G/A	A	6.82762	Montgomery;Pickrell;-	6.3134785966660925;3.4812555155090985;-	PSPHP1	0
8.80479e-12	rs11246164	11	488877	ENST00000526295	11	504285	cis	C/T	T	-6.8249	Montgomery;Pickrell;-	-5.098641538445755;-4.586558916745173;-	RNH1	0
9.29613e-12	rs3822263	4	6697673	ENST00000513778	4	6697251	cis	C/T	T	-6.81703	-;-;deepSAGE_transcr	-;-;-6.817032737435059	S100P	0
9.29613e-12	rs464849	19	6940189	ENST00000450315	19	6914022	cis	C/G	G	-6.81703	-;-;deepSAGE_transcr	-;-;-6.817032737435059	EMR1	0
1.02178e-11	rs10794040	10	127614273	ENST00000368721	10	127534167	cis	A/T	A	-6.80354	Montgomery;Pickrell;deepSAGE_transcr	-4.171951893683676;-3.2221733531510823;-4.392488890835415	DHX32	0
1.02605e-11	rs11042242	11	9270810	ENST00000528080	11	9319272	cis	C/T	T	-6.80296	-;-;deepSAGE_transcr	-;-;-6.802964809208102	TMEM41B	0
1.04184e-11	rs8055559	16	4540227	ENST00000404295	16	4518114	cis	G/A	G	-6.8006	-;Pickrell;-	-;-6.800603332256664;-	NMRAL1	0
1.11823e-11	rs394283	12	92827601	ENST00000538965	12	92818354	cis	T/G	G	6.79054	Montgomery;Pickrell;-	5.348879142345288;4.306713397932567;-	CLLU1OS	0
1.1307e-11	rs11869314	17	21168293	ENST00000534743	17	21191525	cis	A/G	A	6.78892	-;-;deepSAGE_transcr	-;-;6.788919542234336	MAP2K3	0
1.24063e-11	rs12450199	17	78076592	ENST00000390015	17	78084516	cis	A/C	C	-6.77546	Montgomery;Pickrell;deepSAGE_transcr	-4.31699002625374;-2.542407687156581;-4.8373063173314765	GAA	0
1.26488e-11	rs7790537	7	30838631	ENST00000458257	7	30861724	cis	G/A	G	-6.77274	Montgomery;Pickrell;-	-5.304721828870937;-4.327801918836446;-	INMT-FAM188B	0
1.26839e-11	rs7733671	5	96000269	ENST00000437034	5	96093716	cis	A/G	A	6.77233	Montgomery;Pickrell;deepSAGE_transcr	1.9105536396955587;4.513441574783925;5.024415948891411	CAST	0
1.34419e-11	rs3925781	11	18524490	ENST00000251968	11	18525318	cis	G/T	T	6.76387	Montgomery;Pickrell;-	4.502320032003199;5.048290201373381;-	TSG101	0
1.34977e-11	rs6802715	3	121538798	ENST00000310864	3	121521268	cis	T/A	A	-6.7634	Montgomery;Pickrell;-	-4.69273342239712;-4.873822477575127;-	IQCB1	0
1.37232e-11	rs2886767	2	85920329	ENST00000534351	2	85922886	cis	C/T	C	-6.7609	-;-;deepSAGE_transcr	-;-;-6.760896505327707	GNLY	0
1.51977e-11	rs6592671	11	76564502	ENST00000544113	11	76719588	cis	T/C	T	6.74612	Montgomery;Pickrell;deepSAGE_transcr	1.91850920151069;3.17103131890868;6.152285238479645	ACER3	0
1.54722e-11	rs2296310	14	96136775	ENST00000495696	14	96140126	cis	A/C	A	6.74354	Montgomery;Pickrell;-	3.0374842750824746;6.357968064414773;-	TCL6	0
1.66429e-11	rs7978	16	74486189	ENST00000422840	16	74561185	cis	C/T	T	-6.73296	-;-;deepSAGE_transcr	-;-;-6.732962662373455	GLG1	0
1.67347e-11	rs2561667	5	464153	ENST00000431004	5	478921	cis	C/T	T	-6.73208	Montgomery;Pickrell;-	-4.443090053921806;-5.059306412282015;-	CTD-2228K2.7	0
1.69663e-11	rs3743031	15	41813279	ENST00000304330	15	41822919	cis	T/C	T	6.73013	Montgomery;Pickrell;-	4.99247683994736;4.555157465800204;-	RPAP1	0
1.71539e-11	rs7116631	11	688312	ENST00000397512	11	699886	cis	G/A	A	6.72855	Montgomery;Pickrell;deepSAGE_transcr	2.6163855494569215;5.203773778207006;3.7884421505819255	TMEM80	0
1.71539e-11	rs7790537	7	30838631	ENST00000265299	7	30871517	cis	G/A	G	-6.72843	Montgomery;Pickrell;-	-5.239000776363469;-4.327801918836446;-	FAM188B	0
1.76802e-11	rs3916990	16	372597	ENST00000431232	16	426377	cis	G/A	G	-6.72417	Montgomery;Pickrell;deepSAGE_transcr	-3.1665382743840085;-2.912951628505258;-5.347026208662916	TMEM8A	0
1.79493e-11	rs11206304	1	54679319	ENST00000422758	1	54690668	cis	T/C	T	6.7218	Montgomery;Pickrell;-	3.634428523956191;5.783596242358945;-	RP5-997D24.5	0
1.82976e-11	rs12623437	2	16719679	ENST00000381323	2	16788914	cis	T/G	G	-6.71903	-;-;deepSAGE_transcr	-;-;-6.719028891201736	FAM49A	0
1.98123e-11	rs226202	5	81571669	ENST00000380167	5	81594753	cis	C/T	C	6.70752	Montgomery;Pickrell;-	3.3320367080723345;6.040311472006211;-	ATP6AP1L	0
2.01406e-11	rs942810	10	100167860	ENST00000361490	10	100191311	cis	G/C	C	-6.70512	-;-;deepSAGE_transcr	-;-;-6.705117063373033	HPS1	0
2.01406e-11	rs10423874	19	19359500	ENST00000247001	19	19409320	cis	C/G	G	-6.70512	-;-;deepSAGE_transcr	-;-;-6.705117063373033	SUGP1	0
2.01406e-11	rs11670534	19	47003906	ENST00000377652	19	46998760	cis	C/T	T	6.70512	-;-;deepSAGE_transcr	-;-;6.705117063373033	AC011484.1	0
2.02513e-11	rs2074043	11	44098985	ENST00000534035	11	44104005	cis	A/G	A	6.70429	Montgomery;Pickrell;deepSAGE_transcr	3.209864299064292;4.0055560257619875;4.325354237253753	ACCS	0
2.13909e-11	rs8011143	14	23067931	ENST00000428304	14	23074205	cis	C/T	C	-6.69621	Montgomery;Pickrell;-	-4.020629434047893;-5.396394087434434;-	ABHD4	0
2.66111e-11	rs10794024	10	127496608	ENST00000368778	10	127501195	cis	C/A	C	-6.66425	Montgomery;Pickrell;-	-4.171951893683676;-5.214985647630183;-	UROS	0
2.66473e-11	rs9953837	18	61625358	ENST00000353706	18	61646934	cis	T/C	C	6.66406	Montgomery;Pickrell;-	5.228106186786344;4.24594300014262;-	SERPINB8	0
2.71601e-11	rs6496609	15	90379632	ENST00000336418	15	90405702	cis	A/C	C	6.66125	Montgomery;Pickrell;-	4.277471408606921;5.114591975300776;-	AP3S2	0
2.80998e-11	rs7270101	20	3193893	ENST00000472295	20	3203457	cis	A/C	C	-6.65624	Montgomery;Pickrell;-	-4.048814211565227;-5.316552743893487;-	ITPA	0
2.93891e-11	rs665912	3	50594812	ENST00000451680	3	50684850	cis	G/A	A	6.64969	-;-;deepSAGE_transcr	-;-;6.6496868671988425	MAPKAPK3	0
3.01165e-11	rs3787051	19	36217957	ENST00000412391	19	36234869	cis	A/G	G	-6.64615	Montgomery;Pickrell;deepSAGE_transcr	-1.64970498331725;-1.761900487759814;-7.445286687292177	U2AF1L4	0
3.22747e-11	rs2363032	3	126255878	ENST00000319340	3	126252630	cis	G/C	C	-6.63588	-;-;deepSAGE_transcr	-;-;-6.635883024802443	CHST13	0
3.22747e-11	rs7988032	13	111910292	ENST00000545635	13	111862978	cis	G/A	A	-6.63588	-;-;deepSAGE_transcr	-;-;-6.635883024802443	ARHGEF7	0
3.49607e-11	rs1475396	1	75242396	ENST00000340866	1	75184942	cis	G/C	G	6.62403	Montgomery;Pickrell;-	4.355013789006521;4.993410147655833;-	CRYZ	0
3.54371e-11	rs6877188	5	74031525	ENST00000296802	5	74067777	cis	G/A	A	6.62215	Montgomery;Pickrell;deepSAGE_transcr	3.0289285192947917;5.339287778150615;3.1752669654782735	NSA2	0
3.54371e-11	rs11199116	10	121660400	ENST00000369075	10	121676940	cis	A/C	C	-6.6221	-;-;deepSAGE_transcr	-;-;-6.622100439135214	SEC23IP	0
3.74072e-11	rs1340978	1	161676970	ENST00000309691	1	161680156	cis	A/G	A	-6.61417	Montgomery;Pickrell;-	-4.011253329436079;-5.293878233586896;-	FCRLA	0
3.89021e-11	rs6442590	3	16286797	ENST00000432519	3	16440862	cis	C/T	T	-6.60834	-;-;deepSAGE_transcr	-;-;-6.608338998671412	RFTN1	0
3.89021e-11	rs4943439	13	37555770	ENST00000536874	13	37608766	cis	C/T	T	-6.60834	-;-;deepSAGE_transcr	-;-;-6.608338998671412	FAM48A	0
3.906e-11	rs2890358	1	10027540	ENST00000400903	1	9996302	cis	A/G	G	6.6078	Montgomery;Pickrell;-	3.964512116210798;5.3279126584554115;-	LZIC	0
3.95376e-11	rs11937821	4	83865485	ENST00000506495	4	83812366	cis	C/T	T	-6.60581	Montgomery;Pickrell;-	-3.6705740461623635;-5.5935440602999424;-	SEC31A	0
4.06195e-11	rs4270940	8	144094150	ENST00000522060	8	144081632	cis	C/T	C	6.60188	Montgomery;Pickrell;-	4.152899263150504;5.1479292659905145;-	RP11-273G15.2	0
4.20694e-11	rs7314300	12	56929344	ENST00000262031	12	56950229	cis	T/C	T	-6.59661	Montgomery;Pickrell;-	-5.771525499001064;-3.6631983015975504;-	RBMS2	0
4.31027e-11	rs9928222	16	2986323	ENST00000416288	16	2981594	cis	T/C	T	-6.59304	Montgomery;Pickrell;deepSAGE_transcr	-0.18201870336929346;-4.1353306898847615;-6.458327634542376	FLYWCH1	0
4.35112e-11	rs3735933	8	593041	ENST00000523709	8	589371	cis	A/G	G	-6.59163	Montgomery;Pickrell;-	-2.028373008664322;-7.055091708324504;-	ERICH1	0
4.52443e-11	rs754555	7	24758753	ENST00000446822	7	24752807	cis	C/T	T	-6.5859	Montgomery;Pickrell;-	-3.8164514905375344;-5.437469570729922;-	DFNA5	0
4.67924e-11	rs1199046	11	64118126	ENST00000494080	11	64117037	cis	T/C	T	-6.58088	-;-;deepSAGE_transcr	-;-;-6.580879111288384	CCDC88B	0
4.7746e-11	rs6796210	3	41851718	ENST00000301831	3	41646010	cis	T/C	C	6.57791	Montgomery;Pickrell;-	4.5819541447482095;4.723800761687678;-	ULK4	0
4.99785e-11	rs2676403	8	33348000	ENST00000327671	8	33279641	cis	G/A	A	6.57117	Montgomery;Pickrell;-	4.571957737960412;4.723800761687678;-	FUT10	0
5.20329e-11	rs2275274	20	33857544	ENST00000435366	20	33864989	cis	C/T	T	-6.56511	Montgomery;Pickrell;deepSAGE_transcr	-1.2598545926341416;-5.564831727698823;-4.31419664435836	MT1P3	0
5.44611e-11	rs1999708	20	62671777	ENST00000266079	20	62638470	cis	G/T	G	6.55836	Montgomery;Pickrell;-	4.794790964418087;4.503039549727271;-	PRPF6	0
5.75371e-11	rs7094598	10	133988228	ENST00000368629	10	134009835	cis	C/T	T	-6.55001	Montgomery;Pickrell;-	-4.929494756412371;-4.368768484160993;-	DPYSL4	0
5.77687e-11	rs9422807	10	126093991	ENST00000368845	10	126096690	cis	C/T	T	-6.54955	Montgomery;Pickrell;-	-3.1925149357760723;-5.953772975406017;-	OAT	0
6.06204e-11	rs7927406	11	124543803	ENST00000227135	11	124554125	cis	G/T	G	-6.54226	-;Pickrell;-	-;-6.542256218393556;-	SPA17	0
6.16012e-11	rs3826853	19	46974324	ENST00000313683	19	46972287	cis	G/A	G	6.53993	Montgomery;Pickrell;-	5.066631890295154;4.225763690249882;-	PNMAL1	0
6.55943e-11	rs10242703	7	6870635	ENST00000538180	7	6852199	cis	A/G	A	-6.53054	Montgomery;Pickrell;deepSAGE_transcr	-2.5171843600546477;-3.3959497432018235;-5.142857691026148	C7orf28B	0
7.01201e-11	rs4569473	2	86377549	ENST00000545283	2	86396802	cis	A/G	G	-6.52049	Montgomery;Pickrell;deepSAGE_transcr	-4.152899263150504;-4.286993973091794;-3.040626099110503	IMMT	0
7.10613e-11	rs27529	5	96126308	ENST00000512856	5	96121092	cis	A/G	A	6.51858	Montgomery;Pickrell;-	4.835988414523628;4.408792933452209;-	CTD-2260A17.1	0
7.18231e-11	rs8010715	14	24609147	ENST00000560403	14	24609476	cis	T/C	C	-6.51694	Montgomery;Pickrell;-	-2.75809600668179;-6.306192539918763;-	FAM158A	0
7.4951e-11	rs7873862	9	116113396	ENST00000374183	9	116122667	cis	C/T	T	-6.51047	Montgomery;Pickrell;-	-1.7520870288045938;-7.215789356708529;-	BSPRY	0
7.70756e-11	rs8067378	17	38051348	ENST00000304046	17	38080574	cis	G/A	G	-6.50628	Montgomery;Pickrell;deepSAGE_transcr	-2.525425951123819;-6.5823950680902295;-2.3099194902885762	ORMDL3	0
7.75901e-11	rs2252833	3	50004209	ENST00000539992	3	50046088	cis	A/G	G	6.50527	Montgomery;Pickrell;deepSAGE_transcr	1.5399507843662659;4.065265720702426;5.298656340142716	RBM6	0
8.01067e-11	rs4803640	19	44029031	ENST00000292140	19	43994171	cis	G/C	C	6.50042	Montgomery;Pickrell;deepSAGE_transcr	3.936577379794808;3.433796099334823;3.929030540791555	PHLDB3	0
8.09632e-11	rs799237	7	27126267	ENST00000222718	7	27141075	cis	T/C	C	6.499	-;-;deepSAGE_transcr	-;-;6.498995582480984	HOXA2	0
8.54952e-11	rs2902548	10	104487382	ENST00000369893	10	104486624	cis	C/T	T	-6.49072	Montgomery;Pickrell;-	-5.163084227393849;-4.0752481203494755;-	SFXN2	0
8.84967e-11	rs9467772	6	26496578	ENST00000480218	6	26471151	cis	A/T	T	-6.48542	-;-;deepSAGE_transcr	-;-;-6.485419561050513	BTN2A1	0
8.84967e-11	rs4076891	14	101036824	ENST00000556751	14	101009858	cis	G/A	G	-6.48542	-;-;deepSAGE_transcr	-;-;-6.485419561050513	BEGAIN	0
9.18443e-11	rs8176265	17	41213996	ENST00000541594	17	41367081	cis	T/C	T	6.47999	Montgomery;Pickrell;-	5.054129072808332;4.165494691244074;-	TMEM106A	0
9.28233e-11	rs4987173	6	42931224	ENST00000244546	6	42939480	cis	A/G	A	6.47821	Montgomery;Pickrell;-	4.856669475749137;4.3380285811513035;-	PEX6	0
9.3193e-11	rs1948721	3	192629447	ENST00000392452	3	192575277	cis	C/T	T	6.47767	Montgomery;Pickrell;-	4.316156372967265;4.830715615796835;-	MB21D2	0
9.68423e-11	rs4699700	4	99998335	ENST00000512621	4	99999852	cis	A/G	G	-6.47186	-;-;deepSAGE_transcr	-;-;-6.471863612756575	ADH5	0
9.77438e-11	rs2109427	12	6592082	ENST00000400911	12	6575611	cis	A/C	A	6.47048	Montgomery;Pickrell;deepSAGE_transcr	2.9947636303815184;2.2596327545430186;5.65424344942942	VAMP1	0
1.00898e-10	rs2283573	19	579100	ENST00000353555	19	578014	cis	C/T	T	6.46562	Montgomery;Pickrell;-	3.561818677072822;5.500940564125192;-	BSG	0
1.01165e-10	rs3739008	2	101612568	ENST00000409028	2	101627411	cis	C/T	T	-6.46521	Montgomery;-;deepSAGE_transcr	-2.5749709154478735;-;-6.217981624971792	RPL31	0
1.06236e-10	rs892356	1	231746950	ENST00000532576	1	231969787	cis	T/C	C	-6.45784	Montgomery;Pickrell;deepSAGE_transcr	-2.288172436208031;-2.977062299318647;-5.57971263306147	DISC1	0
1.1185e-10	rs4072532	17	80394080	ENST00000309794	17	80431340	cis	G/A	A	-6.45019	Montgomery;Pickrell;-	-3.323267023140895;-5.699887440818046;-	NARF	0
1.15753e-10	rs12905772	15	43648444	ENST00000396976	15	43656308	cis	A/G	A	6.44481	-;-;deepSAGE_transcr	-;-;6.4448115240761235	ZSCAN29	0
1.17909e-10	rs6830514	4	41956313	ENST00000504986	4	41949863	cis	A/G	G	6.44212	Montgomery;Pickrell;-	2.6329843892786826;6.319101034752865;-	TMEM33	0
1.34672e-10	rs2064474	6	33073463	ENST00000439737	6	33047432	cis	G/A	A	-6.42181	Montgomery;Pickrell;-	-5.701132409662009;-3.4907678812065686;-	RPL32P1	0
1.41379e-10	rs4359651	2	88464840	ENST00000343544	2	88478031	cis	T/G	G	-6.4146	Montgomery;Pickrell;-	-3.7523703100842916;-5.259978665606614;-	THNSL2	0
1.5116e-10	rs12324091	15	60745693	ENST00000558181	15	60741585	cis	C/T	C	6.40438	-;-;deepSAGE_transcr	-;-;6.404381386573722	NARG2	0
1.67411e-10	rs11145930	9	139304016	ENST00000485975	9	139261877	cis	C/T	T	-6.38864	Montgomery;Pickrell;deepSAGE_transcr	-3.428956398792568;-2.1617529124274313;-5.274548860871624	CARD9	0
1.8012e-10	rs7074978	10	73512373	ENST00000481568	10	73520994	cis	C/T	T	-6.37753	-;-;deepSAGE_transcr	-;-;-6.377525456214785	C10orf54	0
1.84161e-10	rs6915401	6	99880839	ENST00000418945	6	99876023	cis	T/A	A	6.37417	Montgomery;Pickrell;-	1.9742881861441686;6.828390847274486;-	RP11-98I9.4	0
1.95544e-10	rs17148944	7	75601867	ENST00000438695	7	75641837	cis	A/G	A	6.3648	Montgomery;-;deepSAGE_transcr	4.713040003412088;-;4.381277078771735	STYXL1	0
1.96566e-10	rs258241	5	102168556	ENST00000504691	5	102354348	cis	A/G	G	6.36413	-;-;deepSAGE_transcr	-;-;6.3641264429857625	PAM	0
1.96566e-10	rs7152153	14	77195955	ENST00000167106	14	77238943	cis	A/G	G	6.36413	-;-;deepSAGE_transcr	-;-;6.3641264429857625	VASH1	0
1.98625e-10	rs725131	16	66585710	ENST00000545043	16	66563110	cis	C/G	G	6.36257	Montgomery;Pickrell;deepSAGE_transcr	1.5555994424124124;5.350678177734653;3.9398978828750244	TK2	0
2.14477e-10	rs521919	17	30298039	ENST00000322652	17	30296060	cis	G/T	T	-6.35075	-;-;deepSAGE_transcr	-;-;-6.350746600897228	SUZ12	0
2.16719e-10	rs1806261	17	5317008	ENST00000408982	17	5237343	cis	A/C	C	6.34911	Montgomery;Pickrell;deepSAGE_transcr	2.550177866774339;3.273670312113711;4.942201406223897	RABEP1	0
2.187e-10	rs3814626	10	11784088	ENST00000496136	10	11795217	cis	T/C	C	-6.34775	Montgomery;Pickrell;deepSAGE_transcr	-3.25088259358293;-4.39959918519417;-3.3948094894313137	ECHDC3	0
2.19269e-10	rs11006	11	118895202	ENST00000531290	11	118891929	cis	A/G	G	6.34731	Montgomery;Pickrell;-	6.3134785966660925;2.830903651297157;-	TRAPPC4	0
2.24166e-10	rs2074021	11	2323528	ENST00000456145	11	2320773	cis	T/C	T	6.34395	Montgomery;Pickrell;-	3.1925149357760723;5.682400346418802;-	C11orf21	0
2.31862e-10	rs771472	1	93857722	ENST00000457025	1	93767142	cis	C/T	T	-6.33864	Montgomery;Pickrell;deepSAGE_transcr	-0.7067550180443509;-4.503039549727271;-5.322815301279182	RP4-717I23.3	0
2.33978e-10	rs4070554	2	103074493	ENST00000264260	2	103052087	cis	G/A	A	-6.33739	-;-;deepSAGE_transcr	-;-;-6.337385833169251	IL18RAP	0
2.53233e-10	rs4652958	1	38007770	ENST00000545489	1	38048083	cis	G/A	G	6.32508	Montgomery;Pickrell;-	4.171951893683676;4.7557495038744015;-	GNL2	0
2.54218e-10	rs1677636	5	79926126	ENST00000439211	5	79936424	cis	T/C	T	-6.32442	Montgomery;Pickrell;-	-3.097540125923477;-5.735653558434231;-	DHFR	0
2.55539e-10	rs9450278	6	86158342	ENST00000369651	6	86182663	cis	A/G	A	-6.32369	Montgomery;Pickrell;-	-3.7889377133653017;-5.103507379019944;-	NT5E	0
2.56866e-10	rs12828421	12	7335217	ENST00000266564	12	7353516	cis	T/C	T	-6.32286	Montgomery;Pickrell;deepSAGE_transcr	-4.423438812708246;-4.543047741020911;-2.299927022655402	PEX5	0
2.77956e-10	rs9379830	6	26173767	ENST00000289316	6	26164975	cis	C/T	C	-6.31072	-;-;deepSAGE_transcr	-;-;-6.31072113698991	HIST1H2BD	0
2.95731e-10	rs12797951	11	71143266	ENST00000529369	11	71161461	cis	G/T	T	-6.30107	Montgomery;Pickrell;-	-3.7432492246800115;-5.114591975300776;-	RP11-660L16.2	0
3.02679e-10	rs10247016	7	150026169	ENST00000479668	7	150068244	cis	C/G	G	-6.29742	-;-;deepSAGE_transcr	-;-;-6.297417018274366	REPIN1	0
3.09388e-10	rs12410848	1	111834984	ENST00000451398	1	111858123	cis	T/C	C	6.29413	Montgomery;Pickrell;-	3.323267023140895;5.488582702577103;-	CHIA	0
3.29971e-10	rs4924410	15	40339494	ENST00000267884	15	40329664	cis	C/A	A	6.28413	-;-;deepSAGE_transcr	-;-;6.284131593378533	SRP14	0
3.65245e-10	rs10758189	9	33125804	ENST00000541701	9	33140044	cis	T/C	C	-6.26823	Montgomery;Pickrell;-	-3.473292124908103;-5.316552743893487;-	B4GALT1	0
3.67126e-10	rs3807344	7	129934219	ENST00000222482	7	129948506	cis	C/T	C	6.26743	Montgomery;Pickrell;-	3.9925291044971063;4.841473759683448;-	CPA4	0
3.73784e-10	rs8072215	17	40271970	ENST00000251642	17	40259086	cis	G/A	G	-6.26477	Montgomery;Pickrell;-	-4.267826748192439;-4.586558916745173;-	DHX58	0
3.98536e-10	rs6602130	10	16558290	ENST00000448557	10	16559403	cis	C/T	C	-6.25469	Montgomery;Pickrell;-	-4.856669475749137;-4.03537151997319;-	C1QL3	0
4.17341e-10	rs5010528	6	31241032	ENST00000466892	6	31236984	cis	G/A	G	6.24759	Montgomery;Pickrell;-	2.75809600668179;5.941491101922074;-	HLA-C	0
4.17341e-10	rs223413	4	103732866	ENST00000507358	4	103678499	cis	T/C	T	-6.24742	Montgomery;Pickrell;deepSAGE_transcr	-1.5790911784449242;-2.731181089439925;-6.03513963375276	MANBA	0
4.25975e-10	rs12613723	2	75253806	ENST00000483063	2	75191437	cis	T/C	T	6.2443	Montgomery;Pickrell;-	3.437809238718903;5.316552743893487;-	POLE4	0
4.30907e-10	rs17340143	2	80756301	ENST00000343114	2	80708204	cis	C/T	C	-6.24256	Montgomery;Pickrell;-	-3.652485507357597;-5.121830172785058;-	CTNNA2	0
4.37012e-10	rs2241590	19	8386701	ENST00000417088	19	8386831	cis	A/G	A	-6.24039	Montgomery;Pickrell;-	-2.118475041623995;-6.515627214340102;-	RPS28	0
4.46612e-10	rs2245344	2	9985670	ENST00000396242	2	10028967	cis	T/C	T	-6.23687	Montgomery;Pickrell;-	-3.071766176055648;-5.640633364684057;-	TAF1B	0
4.61695e-10	rs185220	5	56205357	ENST00000498322	5	56206417	cis	G/A	A	-6.23168	Montgomery;Pickrell;-	-4.713040003412088;-4.1353306898847615;-	C5orf35	0
4.63467e-10	rs1179620	7	75252714	ENST00000336926	7	75265443	cis	C/T	C	-6.23117	-;-;deepSAGE_transcr	-;-;-6.2311749710202555	HIP1	0
4.63467e-10	rs6510862	19	5904069	ENST00000452990	19	5915206	cis	A/G	G	-6.23117	-;-;deepSAGE_transcr	-;-;-6.2311749710202555	CAPS	0
4.6584e-10	rs798727	4	1685137	ENST00000308132	4	1663798	cis	C/T	C	6.23021	Montgomery;Pickrell;-	3.589422362014112;5.159069752183302;-	FAM53A	0
4.67031e-10	rs9568313	13	50291611	ENST00000495963	13	50250229	cis	T/A	A	6.22985	Montgomery;Pickrell;deepSAGE_transcr	3.2272391839231314;3.750306350275259;3.7992121656457605	EBPL	0
4.85875e-10	rs2527899	7	99529181	ENST00000355947	7	99502595	cis	G/A	A	-6.22377	Montgomery;-;deepSAGE_transcr	-4.374508154914427;-;-4.471230576637152	TRIM4	0
4.9211e-10	rs3743895	16	460673	ENST00000424398	16	456929	cis	A/G	A	6.22174	Montgomery;Pickrell;-	4.632120504948611;4.195741925542672;-	DECR2	0
4.92738e-10	rs7231304	18	12350505	ENST00000417736	18	12317401	cis	A/C	C	6.22158	Montgomery;Pickrell;deepSAGE_transcr	4.267826748192439;3.3676344759514594;3.2899391138211973	TUBB6	0
5.04174e-10	rs11789668	9	132569750	ENST00000435276	9	132593568	cis	C/G	G	-6.21798	-;-;deepSAGE_transcr	-;-;-6.217981624971792	C9orf78	0
5.04174e-10	rs17833890	17	1446091	ENST00000539870	17	1443382	cis	C/G	G	6.21798	-;-;deepSAGE_transcr	-;-;6.217981624971792	PITPNA	0
5.0869e-10	rs2450772	8	144413416	ENST00000521193	8	144416810	cis	A/G	A	6.21648	-;Pickrell;-	-;6.216479789351518;-	TOP1MT	0
5.2115e-10	rs3809958	18	44337686	ENST00000315087	18	44298106	cis	A/G	G	-6.2127	Montgomery;Pickrell;-	-3.5267344057055148;-5.192576322906676;-	ST8SIA5	0
5.44886e-10	rs574198	11	126069841	ENST00000532101	11	126142429	cis	T/C	T	-6.20571	Montgomery;Pickrell;-	-5.795161593476091;-3.1020604483106453;-	FOXRED1	0
5.47665e-10	rs2745364	6	163914511	ENST00000361752	6	163917651	cis	T/C	C	-6.20481	-;-;deepSAGE_transcr	-;-;-6.20480642099192	QKI	0
5.54673e-10	rs6927022	6	32612397	ENST00000443574	6	32628945	cis	G/A	G	-6.20284	Montgomery;Pickrell;-	-4.5819541447482095;-4.215953524768344;-	XXbac-BPG254F23.6	0
5.62483e-10	rs1956174	14	94816121	ENST00000304338	14	94693360	cis	A/G	A	6.20069	Montgomery;Pickrell;-	4.355013789006521;4.420204022795959;-	PPP4R4	0
5.62483e-10	rs13163767	5	43820935	ENST00000344920	5	43654281	cis	A/G	G	6.20069	Montgomery;Pickrell;-	4.355013789006521;4.420204022795959;-	NNT	0
5.64632e-10	rs7302925	12	56861458	ENST00000543121	12	56862987	cis	A/G	A	6.20011	Montgomery;Pickrell;-	5.045369073307808;3.789220595230193;-	SPRYD4	0
5.76226e-10	rs2722191	12	104345957	ENST00000543740	12	104351726	cis	A/C	C	6.19686	Montgomery;Pickrell;-	4.630378372188379;4.164835527277425;-	C12orf73	0
5.95565e-10	rs4531856	19	18388383	ENST00000427634	19	18376614	cis	T/C	C	6.19165	-;-;deepSAGE_transcr	-;-;6.191649269269642	KIAA1683	0
5.97837e-10	rs8109405	19	51875946	ENST00000221978	19	51875417	cis	C/T	T	6.19105	-;Pickrell;-	-;6.191051511973412;-	NKG7	0
6.14757e-10	rs2649662	11	57352562	ENST00000525158	11	57297160	cis	C/A	A	6.18679	Montgomery;Pickrell;-	4.723212747135027;4.065265720702426;-	TIMM10	0
6.64152e-10	rs17600797	4	44626806	ENST00000511493	4	44699561	cis	A/C	A	-6.17444	Montgomery;Pickrell;deepSAGE_transcr	-2.3044226234688785;-3.0103360481904238;-5.0953382077915865	GUF1	0
6.78594e-10	rs10869497	9	77705570	ENST00000376811	9	77689297	cis	C/T	C	-6.17112	Montgomery;Pickrell;deepSAGE_transcr	-3.49107691110462;-3.405401347641365;-3.7992121656457605	C9orf95	0
6.9422e-10	rs16961516	17	17208232	ENST00000389022	17	17228827	cis	G/A	A	6.16756	Montgomery;Pickrell;-	2.66623952538318;5.916986842029025;-	NT5M	0
7.03941e-10	rs17580784	11	66214859	ENST00000543807	11	66262431	cis	T/A	A	-6.16539	-;-;deepSAGE_transcr	-;-;-6.165388766339853	DPP3	0
7.34836e-10	rs6826085	4	76870229	ENST00000286733	4	76848508	cis	C/T	T	6.15849	Montgomery;Pickrell;deepSAGE_transcr	3.201186440691865;4.025424326641516;3.46858634262117	NAAA	0
7.55527e-10	rs3806988	6	49431569	ENST00000274813	6	49414488	cis	G/A	G	6.15414	Montgomery;Pickrell;-	3.9458798860497653;4.732016311025434;-	MUT	0
7.64154e-10	rs2504162	6	34893068	ENST00000361288	6	34850710	cis	T/G	G	-6.15229	-;-;deepSAGE_transcr	-;-;-6.152285238479645	TAF11	0
7.68019e-10	rs841718	12	57492996	ENST00000555222	12	57492958	cis	G/A	G	-6.15151	Montgomery;Pickrell;deepSAGE_transcr	-2.1023985608227562;-0.9787696379648129;-7.002035173642457	STAT6	0
8.22104e-10	rs9640023	7	6545335	ENST00000490996	7	6513095	cis	G/A	A	-6.14079	Montgomery;Pickrell;deepSAGE_transcr	-3.641825818651119;-3.1204741603995734;-3.8856376316354027	KDELR2	0
8.30426e-10	rs1510059	15	99913734	ENST00000561431	15	99925499	cis	A/C	C	-6.1392	-;-;deepSAGE_transcr	-;-;-6.139199409560674	LRRC28	0
8.6672e-10	rs2647025	6	32635949	ENST00000419852	6	32628081	cis	A/G	A	-6.13238	Montgomery;Pickrell;-	-4.219760545377602;-4.4511887378932125;-	HLA-DQB1-AS1	0
8.92145e-10	rs17433780	1	89474818	ENST00000489444	1	89480440	cis	G/A	G	-6.12768	Montgomery;Pickrell;deepSAGE_transcr	-4.784525520165163;-2.196859163327115;-3.7561755849414302	GBP3	0
9.20606e-10	rs17034	6	32796521	ENST00000485701	6	32800291	cis	C/T	T	6.12279	Montgomery;Pickrell;-	5.382181549250283;3.3770663352080805;-	TAP2	0
9.67995e-10	rs4689487	4	6611813	ENST00000505907	4	6600535	cis	T/C	C	-6.11478	Montgomery;Pickrell;deepSAGE_transcr	-3.5356672790172645;-3.9659227315696666;-3.185662895560224	MAN2B2	0
9.77754e-10	rs2236058	1	12062361	ENST00000444836	1	12056904	cis	G/C	C	6.11308	-;-;deepSAGE_transcr	-;-;6.113080501619165	MFN2	0
9.77754e-10	rs1760802	1	154259275	ENST00000456955	1	154218326	cis	C/G	C	6.11308	-;-;deepSAGE_transcr	-;-;6.113080501619165	UBAP2L	0
1.00257e-09	rs17791808	6	114242419	ENST00000523334	6	114269824	cis	T/C	C	6.10902	Montgomery;-;deepSAGE_transcr	2.3940884428487497;-;5.906584658435965	HDAC2	0
1.0114e-09	rs11696527	20	34245379	ENST00000541176	20	34241364	cis	A/G	G	-6.10761	Montgomery;Pickrell;-	-4.929494756412371;-3.7697478828436948;-	NFS1	0
1.01394e-09	rs10799701	1	21820990	ENST00000478653	1	21773622	cis	G/A	G	-6.10722	Montgomery;Pickrell;-	-4.238955795290257;-4.39959918519417;-	NBPF3	0
1.03058e-09	rs9903371	17	79993064	ENST00000306869	17	79994665	cis	C/G	G	6.10463	Montgomery;Pickrell;deepSAGE_transcr	2.0222270945039913;4.787805344429842;3.6597600922034887	DCXR	0
1.04357e-09	rs1608716	7	64443401	ENST00000398695	7	64444349	cis	A/G	A	-6.10275	-;Pickrell;-	-;-6.102745029760139;-	ZNF117	0
1.06068e-09	rs442090	16	85735710	ENST00000284245	16	85762906	cis	G/A	A	-6.10005	-;-;deepSAGE_transcr	-;-;-6.100047250555381	C16orf74	0
1.06068e-09	rs2281100	22	37967432	ENST00000249014	22	37960933	cis	G/A	G	6.10005	-;-;deepSAGE_transcr	-;-;6.100047250555381	CDC42EP1	0
1.15046e-09	rs2084007	5	133891282	ENST00000402835	5	133888298	cis	C/T	T	-6.08714	Montgomery;Pickrell;-	-3.0289285192947917;-5.477002929109732;-	PHF15	0
1.1766e-09	rs6007026	22	45810049	ENST00000466226	22	45820391	cis	C/T	T	-6.0835	Montgomery;Pickrell;-	-4.067651533306816;-4.523854331014891;-	RIBC2	0
1.18841e-09	rs703842	12	58162739	ENST00000333012	12	58171392	cis	A/G	G	6.08188	Montgomery;Pickrell;deepSAGE_transcr	3.437809238718903;3.023018845091392;4.038054896420368	METTL21B	0
1.24763e-09	rs6003980	22	24283516	ENST00000428792	22	24314465	cis	A/G	A	-6.07403	-;-;deepSAGE_transcr	-;-;-6.074032728350976	DDT	0
1.30972e-09	rs11084150	19	52885104	ENST00000422689	19	52881126	cis	A/T	T	6.06628	Montgomery;Pickrell;-	3.6705740461623635;4.863027133509806;-	ZNF880	0
1.3344e-09	rs6437235	2	242022530	ENST00000544142	2	242064039	cis	G/C	C	-6.06321	Montgomery;Pickrell;deepSAGE_transcr	-3.393615661425031;-2.7402220971181075;-4.291908130388579	PASK	0
1.34942e-09	rs1283211	13	101369271	ENST00000342624	13	101291618	cis	T/C	T	6.06148	Montgomery;Pickrell;-	3.9087238227665306;4.6391167591295845;-	TMTC4	0
1.35278e-09	rs2272554	16	15850204	ENST00000396355	16	15778667	cis	A/G	G	-6.0611	Montgomery;Pickrell;deepSAGE_transcr	-2.767272243922515;-2.030609071773766;-5.407783836698659	NDE1	0
1.35278e-09	rs4878690	9	37422656	ENST00000497693	9	37432344	cis	C/T	T	6.06105	-;-;deepSAGE_transcr	-;-;6.061051288517393	GRHPR	0
1.35615e-09	rs7939159	11	5642001	ENST00000411807	11	5542928	cis	T/C	C	6.06068	Montgomery;Pickrell;-	3.7797833315129443;4.7557495038744015;-	AC087380.14	0
1.43058e-09	rs12203176	6	26365595	ENST00000467485	6	26387233	cis	T/C	C	6.05218	Montgomery;Pickrell;-	3.917999387362368;4.6180600094777935;-	BTN2A2	0
1.46655e-09	rs4880363	10	134077594	ENST00000478542	10	134083173	cis	C/T	T	6.04809	-;-;deepSAGE_transcr	-;-;6.048086951313175	STK32C	0
1.53923e-09	rs4838635	10	49886062	ENST00000440750	10	49876356	cis	C/G	G	6.04033	Montgomery;Pickrell;-	4.306469086859271;4.24594300014262;-	RP11-534L6.2	0
1.53923e-09	rs7544661	1	32705115	ENST00000423995	1	32701825	cis	C/T	T	6.04031	-;Pickrell;-	-;6.040311472006211;-	MTMR9LP	0
1.54114e-09	rs11724804	4	965779	ENST00000273814	4	960009	cis	G/A	A	6.04013	Montgomery;Pickrell;-	5.206366719142371;3.418416760759526;-	DGKQ	0
1.54497e-09	rs2296310	14	96136775	ENST00000488933	14	96144279	cis	A/C	A	6.03977	Montgomery;Pickrell;-	2.7664767247632676;5.652448996309826;-	RP11-1070N10.6	0
1.71213e-09	rs2278043	16	84213965	ENST00000544090	16	84216500	cis	G/A	A	-6.02311	Montgomery;Pickrell;deepSAGE_transcr	-0.14409038084767087;-4.649662091716374;-5.154767793421418	TAF1C	0
1.72062e-09	rs17719345	16	89911681	ENST00000389301	16	89843512	cis	G/C	C	-6.02221	-;-;deepSAGE_transcr	-;-;-6.022209253386042	FANCA	0
1.75932e-09	rs1005901	8	21964378	ENST00000522405	8	21965646	cis	G/A	A	6.0187	Montgomery;Pickrell;deepSAGE_transcr	2.952186488009965;4.482267503326582;3.0509503465456844	NUDT18	0
1.79665e-09	rs11866124	16	81127471	ENST00000315467	16	81122787	cis	C/T	T	6.01531	Montgomery;Pickrell;-	3.499980247757041;4.949743565982596;-	GCSH	0
1.83248e-09	rs2295174	14	92505600	ENST00000556082	14	92555100	cis	C/A	C	6.01205	Montgomery;Pickrell;-	3.411271965443995;5.026298168703752;-	ATXN3	0
1.93705e-09	rs7565298	2	88998689	ENST00000283646	2	89020794	cis	C/T	C	-6.0031	-;Pickrell;-	-;-6.00310128734125;-	RPIA	0
1.93943e-09	rs2075032	12	717138	ENST00000537514	12	747550	cis	A/G	G	6.00294	Montgomery;-;deepSAGE_transcr	3.5625108046177636;-;4.8373063173314765	RP11-218M22.1	0
2.03987e-09	rs2523578	6	31328542	ENST00000474381	6	31323990	cis	A/G	G	5.99468	Montgomery;Pickrell;-	3.798100509503736;4.649662091716374;-	HLA-B	0
2.04741e-09	rs28526365	4	68482401	ENST00000506606	4	68577635	cis	C/T	C	-5.9942	Montgomery;Pickrell;-	-3.3847979836611044;-5.026298168703752;-	RP11-453E17.1	0
2.04993e-09	rs4874146	8	144616902	ENST00000534459	8	144649764	cis	G/A	G	5.99396	Montgomery;Pickrell;deepSAGE_transcr	2.550177866774339;2.312226212821932;5.22648651594664	C8orf73	0
2.18527e-09	rs10514838	9	123746796	ENST00000394368	9	123895230	cis	T/C	C	-5.98352	-;-;deepSAGE_transcr	-;-;-5.983518918877556	CNTRL	0
2.18527e-09	rs11672810	19	49943778	ENST00000262265	19	49952332	cis	G/A	A	-5.98352	-;-;deepSAGE_transcr	-;-;-5.983518918877556	PIH1D1	0
2.40769e-09	rs11219821	11	124741772	ENST00000543966	11	124749321	cis	T/C	T	5.96764	Montgomery;Pickrell;deepSAGE_transcr	3.5267344057055148;2.4621117805844777;4.280777134181717	ROBO3	0
2.55344e-09	rs7578855	2	238801297	ENST00000404910	2	238794094	cis	C/T	C	5.958	Montgomery;Pickrell;-	4.622062462051515;3.8478284791885624;-	RAMP1	0
2.62307e-09	rs12325282	16	1887016	ENST00000427358	16	1878066	cis	G/T	G	5.95376	Montgomery;Pickrell;deepSAGE_transcr	5.4268355456957655;2.794571188291698;2.45022173599242	FAHD1	0
2.73435e-09	rs894976	17	76485661	ENST00000434427	17	76492332	cis	G/A	G	5.94699	Montgomery;Pickrell;-	2.8590071375064663;5.4423605860239626;-	AC016182.1	0
2.76795e-09	rs12223732	11	16780116	ENST00000426046	11	16778120	cis	T/C	C	-5.94498	-;-;deepSAGE_transcr	-;-;-5.944978101304716	C11orf58	0
2.77471e-09	rs11857947	15	78421669	ENST00000557917	15	78410619	cis	G/A	G	5.94451	Montgomery;Pickrell;-	2.918226068629133;5.38494181080324;-	CIB2	0
2.78489e-09	rs10864654	1	231156029	ENST00000522399	1	231094905	cis	G/A	G	-5.94382	Montgomery;Pickrell;-	-4.939955369653598;-3.5384337215171713;-	TTC13	0
2.82598e-09	rs4716437	7	156442035	ENST00000333319	7	156432202	cis	C/T	C	-5.94154	Montgomery;Pickrell;-	-2.9012791011008408;-5.396394087434434;-	C7orf13	0
2.83634e-09	rs9889191	16	68377848	ENST00000339507	16	68368103	cis	T/C	C	5.94081	Montgomery;Pickrell;-	4.248568988892511;4.165494691244074;-	PRMT7	0
2.89578e-09	rs1539444	1	86173298	ENST00000370574	1	86146296	cis	T/C	T	5.93741	Montgomery;Pickrell;-	3.964512116210798;4.420204022795959;-	ZNHIT6	0
2.99267e-09	rs2312699	2	113415164	ENST00000457336	2	113401338	cis	C/G	G	5.93216	-;-;deepSAGE_transcr	-;-;5.932164016664408	AC079922.3	0
2.99267e-09	rs4591731	5	76102513	ENST00000296677	5	76122971	cis	T/G	G	5.93216	-;-;deepSAGE_transcr	-;-;5.932164016664408	F2RL1	0
3.04044e-09	rs2273542	11	33061738	ENST00000432887	11	33078335	cis	T/C	T	5.92952	Montgomery;Pickrell;-	2.353269721619734;5.880377575394298;-	TCP11L1	0
3.05156e-09	rs816925	20	62651978	ENST00000369886	20	62608230	cis	A/G	A	5.92886	Montgomery;Pickrell;-	2.9947636303815184;5.293878233586896;-	SAMD10	0
3.23511e-09	rs33563	5	112306279	ENST00000504961	5	112316429	cis	C/T	C	5.91937	-;-;deepSAGE_transcr	-;-;5.919366228322483	DCP2	0
3.23511e-09	rs222462	6	52888053	ENST00000484436	6	52960387	cis	A/G	G	-5.91937	-;-;deepSAGE_transcr	-;-;-5.919366228322483	FBXO9	0
3.23511e-09	rs2057779	12	113319947	ENST00000549913	12	113321319	cis	C/T	T	5.91937	-;-;deepSAGE_transcr	-;-;5.919366228322483	RPH3A	0
3.23511e-09	rs11071988	15	68495852	ENST00000249806	15	68510705	cis	C/A	A	-5.91937	-;-;deepSAGE_transcr	-;-;-5.919366228322483	CLN6	0
3.27867e-09	rs4142416	20	7992324	ENST00000462384	20	7984125	cis	A/G	G	-5.917	Montgomery;Pickrell;-	-2.558437619257172;-5.676132853002477;-	TMX4	0
3.29064e-09	rs887614	7	156750695	ENST00000275820	7	156754146	cis	A/G	G	5.9165	Montgomery;Pickrell;-	3.6705740461623635;4.660218797429415;-	NOM1	0
3.35932e-09	rs13167710	5	175820318	ENST00000274787	5	175816260	cis	C/T	T	-5.91309	Montgomery;Pickrell;-	-2.75809600668179;-5.488582702577103;-	HIGD2A	0
3.47549e-09	rs2075538	1	11896602	ENST00000376592	1	11854541	cis	T/C	C	5.90758	Montgomery;Pickrell;deepSAGE_transcr	2.892813845686157;2.2320242376868764;4.895470750002843	MTHFR	0.000229358
3.4924e-09	rs4689510	4	6680577	ENST00000513179	4	6674002	cis	C/T	T	-5.90673	Montgomery;Pickrell;-	-4.64219105095135;-3.7600232355875614;-	RP11-539L10.3	0.000228833
3.49664e-09	rs954148	10	99123006	ENST00000536831	10	99133530	cis	T/C	C	5.90658	-;-;deepSAGE_transcr	-;-;5.906584658435965	RRP12	0.000228311
3.63061e-09	rs17552639	5	153651459	ENST00000297107	5	153685417	cis	G/A	G	5.90025	Montgomery;Pickrell;-	3.407790912837637;4.873822477575127;-	GALNT10	0.00022779
3.77414e-09	rs11656621	17	80131802	ENST00000392347	17	80115017	cis	G/A	A	-5.89382	-;-;deepSAGE_transcr	-;-;-5.893819229651154	CCDC57	0.000227273
3.83866e-09	rs1736176	19	2790394	ENST00000317243	19	2828302	cis	A/G	A	5.89108	Montgomery;Pickrell;-	3.725031722982478;4.576080761033;-	ZNF554	0.000226757
3.96133e-09	rs939334	3	183749731	ENST00000437205	3	183686675	cis	T/C	C	-5.8859	Montgomery;Pickrell;deepSAGE_transcr	-1.6339947244992876;-3.3959497432018235;-4.848917335822632	ABCC5	0.000226244
3.98536e-09	rs2590783	4	54559738	ENST00000506950	4	54581296	cis	C/T	T	5.8849	Montgomery;Pickrell;-	3.8072717563573915;4.49264820832838;-	RP11-317M11.1	0.000225734
4.07795e-09	rs1148554	12	57919107	ENST00000537638	12	57896214	cis	C/T	T	-5.88107	-;-;deepSAGE_transcr	-;-;-5.881069865099312	MARS	0.000225225
4.13251e-09	rs3007708	1	151967836	ENST00000478348	1	151961969	cis	G/T	G	5.87882	Montgomery;Pickrell;-	3.7068468785331463;4.576080761033;-	S100A10	0.000224719
4.22843e-09	rs4582902	10	97529318	ENST00000416301	10	97681467	cis	C/T	C	-5.87514	Montgomery;Pickrell;-	-3.097540125923477;-5.132904318872214;-	RP11-429G19.2	0.000224215
4.29013e-09	rs1552862	12	93863895	ENST00000549561	12	93879801	cis	A/G	G	5.87273	Montgomery;Pickrell;-	2.5832444995045587;5.5935440602999424;-	MRPL42	0.000223714
4.32652e-09	rs11811998	1	40358726	ENST00000462797	1	40327949	cis	G/A	A	5.87128	Montgomery;Pickrell;-	2.6579185072179814;5.5234201419333795;-	TRIT1	0.000223214
4.40552e-09	rs2279015	2	219259270	ENST00000233202	2	219254184	cis	A/G	A	-5.86834	-;-;deepSAGE_transcr	-;-;-5.868336488392349	SLC11A1	0.000222717
4.43751e-09	rs221045	1	16530049	ENST00000270747	1	16531851	cis	T/C	C	5.8672	Montgomery;Pickrell;-	3.0631868191682425;5.1479292659905145;-	ARHGEF19	0.000222222
4.45359e-09	rs10873298	14	77426525	ENST00000553613	14	77429063	cis	T/C	C	5.8666	Montgomery;-;-	5.866599325351346;-;-	RP11-7F17.7	0.000221729
4.75291e-09	rs2352470	4	47956278	ENST00000507489	4	47882908	cis	A/T	T	5.85562	-;-;deepSAGE_transcr	-;-;5.8556190236185754	NFXL1	0.000220264
4.75291e-09	rs3804277	6	41245172	ENST00000334475	6	41249084	cis	T/C	C	-5.85562	-;-;deepSAGE_transcr	-;-;-5.8556190236185754	TREM1	0.000220264
4.75291e-09	rs4924645	15	42552587	ENST00000318010	15	42606152	cis	G/A	A	-5.85562	-;-;deepSAGE_transcr	-;-;-5.8556190236185754	GANC	0.000220264
5.04139e-09	rs10490812	3	45177006	ENST00000296129	3	45155842	cis	C/T	C	5.84581	Montgomery;Pickrell;-	3.140617836195268;5.048290201373381;-	CDCP1	0.00021978
5.28312e-09	rs1430598	18	77725625	ENST00000451882	18	77727701	cis	C/G	C	5.83801	Montgomery;Pickrell;-	3.437809238718903;4.766422811922766;-	HSBP1L1	0.000219298
5.50302e-09	rs8067378	17	38051348	ENST00000520542	17	38067869	cis	G/A	G	-5.83122	Montgomery;Pickrell;deepSAGE_transcr	-1.9344298939101625;-5.477002929109732;-2.70278494561093	GSDMB	0.000218818
5.5361e-09	rs4929947	11	8639994	ENST00000481014	11	8658734	cis	C/G	G	-5.83029	Montgomery;Pickrell;-	-3.9738419197640202;-4.266648622904148;-	TRIM66	0.000217865
5.5361e-09	rs6979910	7	99940630	ENST00000452089	7	99957577	cis	A/C	C	5.83023	-;-;deepSAGE_transcr	-;-;5.83023152858081	PILRB	0.000217865
5.76623e-09	rs8065635	17	33864707	ENST00000361112	17	33833401	cis	A/C	C	5.82342	Montgomery;Pickrell;-	3.761499665852349;4.4511887378932125;-	SLFN12L	0.000217391
5.78698e-09	rs2228611	19	10267077	ENST00000471843	19	10223645	cis	T/C	C	-5.82289	Montgomery;Pickrell;-	-3.589422362014112;-4.6075484911917375;-	P2RY11	0.00021692
5.82172e-09	rs13258200	8	145631197	ENST00000531727	8	145619050	cis	C/A	C	-5.82195	Montgomery;Pickrell;deepSAGE_transcr	-1.7599821748633087;-2.6950653391222015;-5.2625142832201615	CPSF1	0.00021645
5.977e-09	rs7560328	2	202164837	ENST00000444430	2	202144588	cis	A/C	A	-5.81756	-;-;deepSAGE_transcr	-;-;-5.817561348837945	CASP8	0.000215983
6.08517e-09	rs9757129	3	129844461	ENST00000504808	3	129834927	cis	G/A	G	-5.8146	Montgomery;Pickrell;-	-2.825286227154138;-5.293878233586896;-	RP11-77P16.4	0.000215517
6.69506e-09	rs6051434	20	2833237	ENST00000542217	20	2936649	cis	T/G	G	5.7984	Montgomery;Pickrell;-	3.402440312152095;4.745088095437717;-	PTPRA	0.000215054
6.94703e-09	rs3094501	17	35899934	ENST00000502449	17	35923991	cis	A/G	G	-5.79236	Montgomery;Pickrell;-	-4.039409833579294;-4.155430829204045;-	SYNRG	0.000214592
7.09755e-09	rs1049536	22	29904354	ENST00000490103	22	29925819	cis	G/A	A	-5.78872	Montgomery;-;deepSAGE_transcr	0.12133607753254352;-;-7.5062692186413145	THOC5	0.000214133
7.106e-09	rs16986398	22	28815629	ENST00000397906	22	28724928	cis	A/C	C	5.78853	Montgomery;Pickrell;-	2.3288279349120904;5.711791488789494;-	TTC28	0.000213675
7.47006e-09	rs6844466	4	37860967	ENST00000537241	4	37845988	cis	C/T	T	-5.78014	Montgomery;Pickrell;deepSAGE_transcr	-1.28308952014573;-2.722144931168381;-5.5549840436337306	PGM2	0.00021322
7.58638e-09	rs669340	17	18263957	ENST00000539052	17	18249296	cis	G/C	G	-5.77751	Montgomery;Pickrell;-	-4.039409833579294;-4.1353306898847615;-	SHMT1	0.000212766
7.82432e-09	rs2274554	13	79940529	ENST00000456602	13	79988767	cis	A/G	A	-5.77229	Montgomery;Pickrell;-	-4.0865272244671065;-4.085239416403304;-	RBM26-AS1	0.000212314
7.84292e-09	rs17553846	13	43613458	ENST00000379221	13	43640192	cis	T/A	T	-5.77199	Montgomery;-;deepSAGE_transcr	-3.1925149357760723;-;-4.8373063173314765	DNAJC15	0.000211864
7.9838e-09	rs7037607	9	99244798	ENST00000466976	9	99249462	cis	G/A	A	5.76889	Montgomery;Pickrell;-	1.3606722940427904;6.56898919412398;-	HABP4	0.000422833
8.09827e-09	rs6998917	8	144624128	ENST00000530600	8	144628021	cis	G/A	G	-5.76644	Montgomery;Pickrell;-	-4.143387945597691;-4.025424326641516;-	RP11-661A12.5	0.000421941
8.20461e-09	rs11020506	11	93478342	ENST00000528288	11	93486336	cis	C/G	G	5.76435	Montgomery;Pickrell;-	3.49107691110462;4.6180600094777935;-	C11orf54	0.000421053
8.59266e-09	rs10792581	11	70955469	ENST00000413503	11	70883545	cis	T/C	T	-5.75648	Montgomery;Pickrell;-	-4.413630219825577;-3.761866071516369;-	SHANK2	0.000420168
8.69501e-09	rs7658970	4	74713950	ENST00000226524	4	74719389	cis	C/T	T	5.75444	-;-;deepSAGE_transcr	-;-;5.754443179553935	PF4V1	0.000419287
8.72594e-09	rs1265115	6	31117075	ENST00000376255	6	31129158	cis	A/C	A	-5.75382	Montgomery;Pickrell;-	-2.9436880135754584;-5.103507379019944;-	TCF19	0.00041841
8.85074e-09	rs2198797	11	93259778	ENST00000298966	11	93244156	cis	G/A	A	-5.75147	Montgomery;Pickrell;-	-2.0222270945039913;-5.941491101922074;-	C11orf75	0.000417537
8.98791e-09	rs8132993	21	40716410	ENST00000361263	21	40716348	cis	C/T	C	-5.74895	Montgomery;Pickrell;-	-2.6429570212079314;-5.362083932456434;-	HMGN1	0.000416667
9.22475e-09	rs12709089	16	89630311	ENST00000452368	16	89628724	cis	G/A	A	-5.74449	Montgomery;Pickrell;-	-1.5086829567168403;-6.416032837957946;-	RPL13	0.0004158
9.23566e-09	rs7544663	1	113089006	ENST00000358039	1	113114090	cis	T/C	T	5.74421	Montgomery;Pickrell;-	2.585318399641083;5.407862025225159;-	ST7L	0.000414938
9.29039e-09	rs7281456	21	15468714	ENST00000448463	21	15430569	cis	C/T	T	5.74322	Montgomery;Pickrell;-	3.262066386723216;4.798514678461741;-	AP001347.6	0.000414079
9.36754e-09	rs10216974	8	133737085	ENST00000522789	8	133611040	cis	A/G	A	-5.74187	-;-;deepSAGE_transcr	-;-;-5.741865582718566	LRRC6	0.000413223
9.71677e-09	rs450514	13	111301996	ENST00000257347	13	111326134	cis	C/A	A	-5.73565	-;Pickrell;-	-;-5.735653558434231;-	CARS2	0.000412371
9.83211e-09	rs352346	5	148725821	ENST00000514349	5	148745509	cis	G/A	A	5.73374	Montgomery;Pickrell;deepSAGE_transcr	3.844041985910204;3.71151577414123;2.571114491106865	PCYOX1L	0.000411523
9.84371e-09	rs2860580	6	29906691	ENST00000478519	6	29797262	cis	A/G	A	-5.73348	Montgomery;Pickrell;-	-5.8070124070401725;-2.4621117805844777;-	HLA-G	0.000410678
1.00905e-08	rs4129535	8	87524094	ENST00000517710	8	87485863	cis	G/T	T	5.7293	-;-;deepSAGE_transcr	-;-;5.729303164000754	FAM82B	0.000408998
1.00905e-08	rs3745205	19	40948202	ENST00000392028	19	40947634	cis	C/A	A	-5.7293	-;-;deepSAGE_transcr	-;-;-5.729303164000754	SERTAD3	0.000408998
1.02222e-08	rs998518	14	94554550	ENST00000554166	14	94558292	cis	T/G	G	5.72714	Montgomery;Pickrell;-	4.095979565079214;4.015485840973097;-	IFI27L1	0.000408163
1.08677e-08	rs13438599	7	75768022	ENST00000545601	7	75612924	cis	G/A	A	-5.71676	-;-;deepSAGE_transcr	-;-;-5.7167558524620485	POR	0.000407332
1.08933e-08	rs34822	5	102437711	ENST00000414217	5	102502082	cis	T/C	C	5.71638	Montgomery;Pickrell;-	3.1751908792486123;4.841473759683448;-	PPIP5K2	0.000406504
1.09061e-08	rs4874164	8	144675048	ENST00000534018	8	144642249	cis	A/G	G	5.71609	Montgomery;Pickrell;-	4.133886567202324;3.9659227315696666;-	GSDMD	0.00040568
1.09962e-08	rs11665675	19	57939619	ENST00000415248	19	57950843	cis	T/C	C	-5.71478	Montgomery;Pickrell;-	-4.39404682913341;-3.7232326813334566;-	ZNF749	0.000404858
1.12711e-08	rs4279134	3	49156676	ENST00000395474	3	49048940	cis	G/A	A	5.71046	Montgomery;Pickrell;deepSAGE_transcr	3.9087238227665306;3.6342973543079142;2.5509234578472704	WDR6	0.00040404
1.19667e-08	rs9675211	17	42113807	ENST00000269097	17	42150904	cis	T/C	C	-5.70024	Montgomery;-;deepSAGE_transcr	-0.9976836223598073;-;-6.498995582480984	G6PC3	0.000403226
1.19807e-08	rs6534309	4	122609929	ENST00000515017	4	122603674	cis	T/C	C	5.70005	Montgomery;Pickrell;deepSAGE_transcr	2.7413498297963743;4.461537814738959;2.7434530086345172	ANXA5	0.000402414
1.2468e-08	rs8065832	17	17122327	ENST00000389171	17	17134184	cis	G/A	A	5.69321	Montgomery;Pickrell;-	4.011253329436079;4.045829324720066;-	FLCN	0.000401606
1.25854e-08	rs1565496	15	75529182	ENST00000267978	15	75654537	cis	G/A	A	5.69171	-;-;deepSAGE_transcr	-;-;5.691706269309138	MAN2C1	0.0004
1.25854e-08	rs7406011	17	80829980	ENST00000355528	17	80805498	cis	C/T	T	5.69171	-;-;deepSAGE_transcr	-;-;5.691706269309138	TBCD	0.0004
1.27337e-08	rs5742303	22	24299147	ENST00000418883	22	24380593	cis	T/C	C	-5.68967	Montgomery;Pickrell;-	-4.542041213156331;-3.557549146792387;-	GSTT1	0.000399202
1.27636e-08	rs687672	11	65649984	ENST00000312579	11	65658490	cis	C/T	T	-5.68926	Montgomery;Pickrell;deepSAGE_transcr	-0.6457270998346566;-4.649662091716374;-4.236340685778588	CCDC85B	0.000398406
1.30507e-08	rs7101608	11	63371720	ENST00000415826	11	63361943	cis	C/G	G	5.68548	Montgomery;Pickrell;deepSAGE_transcr	1.7126539025947887;2.8491003320244674;4.953912127968972	PLA2G16	0.000397614
1.32818e-08	rs7763358	6	44139869	ENST00000398776	6	44139343	cis	C/T	T	5.68259	Montgomery;Pickrell;-	2.5171843600546477;5.396394087434434;-	CAPN11	0.000396825
1.35326e-08	rs2287328	2	71297695	ENST00000524537	2	71303215	cis	T/C	C	-5.6792	-;-;deepSAGE_transcr	-;-;-5.679203857947999	NAGK	0.000395257
1.35326e-08	rs670573	7	43906513	ENST00000483330	7	43907562	cis	A/G	G	-5.6792	-;-;deepSAGE_transcr	-;-;-5.679203857947999	MRPS24	0.000395257
1.42964e-08	rs6565217	16	31083324	ENST00000493902	16	31047933	cis	A/G	A	5.66997	Montgomery;Pickrell;deepSAGE_transcr	3.054613400084095;2.668028625467155;4.01618701874354	STX4	0.000394477
1.45659e-08	rs7811859	7	142420115	ENST00000506718	7	142419673	cis	A/G	G	-5.66672	-;-;deepSAGE_transcr	-;-;-5.66671627426484	U66061.31	0.000392927
1.45659e-08	rs3793537	9	35687556	ENST00000486018	9	35685144	cis	G/C	C	-5.66672	-;-;deepSAGE_transcr	-;-;-5.66671627426484	TPM2	0.000392927
1.49096e-08	rs2072369	7	23146189	ENST00000419813	7	23143084	cis	G/A	G	5.66274	Montgomery;Pickrell;-	3.305747847259224;4.649662091716374;-	AC006039.4	0.000392157
1.5208e-08	rs3784296	15	50569349	ENST00000499624	15	50649095	cis	G/T	T	-5.65921	Montgomery;Pickrell;-	-2.292359255417559;-5.558406501667879;-	CTD-3110H11.2	0.000391389
1.53147e-08	rs10904741	10	16485699	ENST00000298942	10	16541033	cis	T/G	T	5.65817	Montgomery;Pickrell;-	3.8072717563573915;4.185650199276613;-	PTER	0.000390625
1.53504e-08	rs12745395	1	6029937	ENST00000378156	1	5987704	cis	A/G	A	5.65778	Montgomery;Pickrell;-	2.4678284295631614;5.407862025225159;-	NPHP4	0.000389864
1.5621e-08	rs12706090	7	116104045	ENST00000222693	7	116144019	cis	C/T	T	5.65462	Montgomery;-;-	5.654623204430154;-;-	CAV2	0.000389105
1.56574e-08	rs3122300	1	152012386	ENST00000271638	1	152007246	cis	C/T	T	5.65425	Montgomery;Pickrell;-	2.550177866774339;5.3279126584554115;-	S100A11	0.00038835
1.62325e-08	rs7549079	1	33899167	ENST00000373418	1	33802356	cis	C/T	C	5.64805	Montgomery;Pickrell;-	4.522156877540136;3.519346465603123;-	PHC2	0.000387597
1.66144e-08	rs10152371	15	41103293	ENST00000560838	15	41103294	cis	G/A	G	-5.64419	Montgomery;Pickrell;deepSAGE_transcr	-1.4384699968213417;-5.271263658882513;-2.9890845529378645	ZFYVE19	0.000386847
1.66918e-08	rs7795944	7	149571466	ENST00000479613	7	149574421	cis	A/G	G	5.64339	Montgomery;Pickrell;-	0.9056033002613091;6.8144823670200365;-	ATP6V0E2	0.0003861
1.71438e-08	rs226070	1	44822708	ENST00000372283	1	44682743	cis	A/G	A	5.63872	Montgomery;Pickrell;-	3.7341363741008924;4.22607347921596;-	DMAP1	0.000385356
1.73038e-08	rs9912852	17	18565423	ENST00000395675	17	18575228	cis	A/G	A	-5.637	Montgomery;Pickrell;-	-4.384817920985085;-3.6342973543079142;-	AC026271.4	0.000384615
1.76691e-08	rs6487229	12	21612183	ENST00000544970	12	21606171	cis	G/A	G	-5.63344	Montgomery;Pickrell;deepSAGE_transcr	-2.3940884428487497;-5.077673303489514;-2.389997596549191	PYROXD1	0.000383877
1.78545e-08	rs503660	10	131418999	ENST00000306010	10	131415859	cis	G/A	A	-5.63175	Montgomery;Pickrell;deepSAGE_transcr	-4.287126653122559;-3.3676344759514594;-2.3599391870538575	MGMT	0.000383142
1.7896e-08	rs1265115	6	31117075	ENST00000259915	6	31134352	cis	A/C	A	-5.63131	Montgomery;Pickrell;-	-3.201186440691865;-4.702560382314499;-	POU5F1	0.000382409
1.80419e-08	rs10131550	14	104373099	ENST00000553449	14	104383364	cis	C/T	T	-5.6299	Montgomery;Pickrell;-	-2.674565401243477;-5.18139321255452;-	C14orf2	0.000381679
1.81047e-08	rs3829545	16	82206150	ENST00000258169	16	82192799	cis	A/G	G	5.62934	-;-;deepSAGE_transcr	-;-;5.629341803031801	MPHOSPH6	0.000380952
1.88541e-08	rs3810115	19	53400760	ENST00000391781	19	53386508	cis	C/A	C	5.62239	Montgomery;Pickrell;deepSAGE_transcr	2.6329843892786826;4.39959918519417;2.7638150485658586	ZNF320	0.000380228
1.89197e-08	rs2239535	20	43516156	ENST00000479421	20	43524752	cis	G/A	A	-5.62162	Montgomery;Pickrell;-	-3.1751908792486123;-4.713174729286042;-	YWHAB	0.000379507
1.90295e-08	rs4134813	19	7694021	ENST00000311069	19	7697539	cis	C/A	C	-5.62068	Montgomery;Pickrell;deepSAGE_transcr	-3.149251779152616;-3.4432744235297017;-3.185662895560224	PCP2	0.000378788
1.94526e-08	rs11835594	12	9871724	ENST00000479877	12	9835024	cis	C/G	G	5.61691	-;-;deepSAGE_transcr	-;-;5.616912845849659	CLEC2D	0.000376648
1.94526e-08	rs941507	14	24759319	ENST00000560998	14	24737746	cis	C/G	C	-5.61691	-;-;deepSAGE_transcr	-;-;-5.616912845849659	RABGGTA	0.000376648
1.94526e-08	rs17326236	7	30091123	ENST00000426154	7	29994727	cis	G/A	A	-5.61688	Montgomery;Pickrell;deepSAGE_transcr	-2.7162683861641055;-3.9857222587759025;-3.0509503465456844	SCRN1	0.000376648
2.00233e-08	rs175450	14	75590340	ENST00000556257	14	75500825	cis	A/G	A	-5.61195	Montgomery;Pickrell;deepSAGE_transcr	-1.3529045675433258;-3.4432744235297017;-4.607301301998314	MLH3	0.00037594
2.05626e-08	rs8078309	17	45774072	ENST00000537587	17	45781028	cis	C/T	T	5.60735	Montgomery;Pickrell;deepSAGE_transcr	4.374508154914427;3.301792658858162;2.3099194902885762	TBKBP1	0.000375235
2.08978e-08	rs13106878	4	120146383	ENST00000450251	4	120188521	cis	T/A	A	5.6045	-;-;deepSAGE_transcr	-;-;5.60449837626848	USP53	0.000374532
2.10917e-08	rs328634	2	9246593	ENST00000486484	2	9072306	cis	C/T	T	-5.6028	Montgomery;Pickrell;-	-3.0889428040922216;-4.766422811922766;-	MBOAT2	0.000373832
2.11893e-08	rs138354	22	41272143	ENST00000482652	22	41255937	cis	T/C	T	-5.60208	Montgomery;Pickrell;-	-4.784525520165163;-3.217593803748854;-	XPNPEP3	0.000373134
2.13365e-08	rs7375599	4	9954918	ENST00000505104	4	9961832	cis	A/G	G	5.60081	Montgomery;Pickrell;-	4.124395083778912;3.8184887075817593;-	SLC2A9	0.000372439
2.14352e-08	rs2073653	1	161012760	ENST00000486084	1	161008197	cis	C/T	C	-5.60005	Montgomery;Pickrell;-	-1.3839884220930454;-6.319101034752865;-	TSTD1	0.000371747
2.14847e-08	rs9912852	17	18565423	ENST00000507743	17	18574764	cis	A/G	A	-5.59977	Montgomery;Pickrell;-	-4.571750366377179;-3.4148595897001086;-	AC026271.1	0.000371058
2.15841e-08	rs751667	3	46047171	ENST00000296137	3	45998351	cis	A/G	G	5.59886	-;Pickrell;-	-;5.5988596886323;-	FYCO1	0.00037037
2.22665e-08	rs10416055	19	39435485	ENST00000448145	19	39423269	cis	A/G	G	5.59341	Montgomery;Pickrell;deepSAGE_transcr	2.4268189340649013;3.4148595897001086;3.7454344541428917	FBXO17	0.000554529
2.2421e-08	rs2098581	2	15724206	ENST00000233084	2	15751497	cis	T/G	T	5.59234	Montgomery;Pickrell;-	2.231420632996013;5.535065603585783;-	DDX1	0.000553506
2.24469e-08	rs738787	22	24070416	ENST00000455485	22	24008006	cis	C/T	T	-5.5921	-;-;deepSAGE_transcr	-;-;-5.592098327477931	GUSBP11	0.000552486
2.33431e-08	rs4582902	10	97529318	ENST00000491114	10	97652453	cis	C/T	C	-5.58527	Montgomery;Pickrell;-	-2.6329843892786826;-5.16621166264103;-	C10orf131	0.000551471
2.3559e-08	rs3935008	1	202138239	ENST00000490225	1	202147801	cis	C/T	T	-5.58374	Montgomery;Pickrell;-	-2.231420632996013;-5.5234201419333795;-	PTPRVP	0.000550459
2.36405e-08	rs12460192	19	12586385	ENST00000436821	19	12547109	cis	G/A	G	5.58302	Montgomery;Pickrell;-	3.7068468785331463;4.175567801256029;-	ZNF443	0.000549451
2.37768e-08	rs10888397	1	150886752	ENST00000271651	1	150774741	cis	T/C	T	5.58215	Montgomery;Pickrell;deepSAGE_transcr	2.142616761497816;3.1060938613190725;4.225253273267423	CTSK	0.000548446
2.38042e-08	rs11042590	11	10040135	ENST00000420722	11	9944952	cis	G/A	A	5.58181	-;Pickrell;-	-;5.581814598275888;-	SBF2	0.000547445
2.40242e-08	rs17055186	8	26260910	ENST00000519902	8	26238622	cis	A/G	G	-5.58028	Montgomery;Pickrell;-	-3.020378601568609;-4.798514678461741;-	SDAD1P1	0.000546448
2.41072e-08	rs8180920	8	125587871	ENST00000524090	8	125573094	cis	C/G	G	5.57971	-;-;deepSAGE_transcr	-;-;5.57971263306147	MTSS1	0.000545455
2.41905e-08	rs676349	11	30255982	ENST00000282032	11	30352186	cis	A/G	G	-5.57914	Montgomery;Pickrell;-	-2.550177866774339;-5.226212000793098;-	C11orf46	0.000544465
2.49242e-08	rs4541844	7	134690434	ENST00000481410	7	134852013	cis	A/T	T	-5.57381	Montgomery;Pickrell;-	-1.7047756935624483;-5.990738867506752;-	C7orf49	0.000543478
2.64568e-08	rs3739231	8	142139187	ENST00000520885	8	142137181	cis	C/T	T	-5.56349	Montgomery;Pickrell;-	-1.2443745412248586;-6.397050324033256;-	RP11-809O17.1	0.000542495
2.70394e-08	rs922483	8	11351912	ENST00000529894	8	11386968	cis	T/C	T	-5.5596	Montgomery;Pickrell;deepSAGE_transcr	-4.048814211565227;-2.785500630703445;-2.947945527510595	BLK	0.000722022
2.73823e-08	rs6783705	3	10164783	ENST00000530758	3	10163075	cis	A/G	G	-5.55743	Montgomery;Pickrell;deepSAGE_transcr	-1.7995013370836777;-4.215953524768344;-3.489722581623989	BRK1	0.000720721
2.7793e-08	rs10210345	2	190619486	ENST00000392350	2	190642069	cis	G/C	G	5.55498	-;-;deepSAGE_transcr	-;-;5.5549840436337306	ORMDL1	0.000718133
2.7793e-08	rs7969549	12	109898913	ENST00000434735	12	109944857	cis	G/C	C	-5.55498	-;-;deepSAGE_transcr	-;-;-5.5549840436337306	UBE3B	0.000718133
2.78886e-08	rs1293288	8	11718528	ENST00000540571	8	11703124	cis	T/C	C	-5.55426	Montgomery;Pickrell;deepSAGE_transcr	-1.9264679476264137;-4.358511820046537;-3.2585950362034906	CTSB	0.000896057
2.80166e-08	rs900641	5	125931022	ENST00000437170	5	125905669	cis	T/G	G	5.5535	Montgomery;Pickrell;-	2.682896155871881;5.0703361711372;-	ALDH7A1	0.000894454
2.91611e-08	rs6999234	8	124440174	ENST00000287387	8	124441613	cis	G/A	G	-5.54649	Montgomery;Pickrell;-	-2.9436880135754584;-4.827923574092371;-	WDYHV1	0.000892857
2.98013e-08	rs384116	19	54796719	ENST00000391745	19	54804903	cis	C/G	G	-5.54264	-;-;deepSAGE_transcr	-;-;-5.542641017728662	LILRA3	0.000891266
2.98354e-08	rs9886263	7	66665886	ENST00000389196	7	66583171	cis	A/G	G	5.5425	Montgomery;Pickrell;deepSAGE_transcr	2.7162683861641055;3.133888938318872;3.6811366545730393	TYW1	0.00088968
3.04899e-08	rs2514610	8	119659371	ENST00000409003	8	119417941	cis	A/G	G	5.53861	Montgomery;Pickrell;-	2.892743585932716;4.852244246622641;-	SAMD12	0.000888099
3.17685e-08	rs299218	5	118396039	ENST00000514595	5	118578412	cis	T/C	C	-5.53141	Montgomery;Pickrell;-	-3.071766176055648;-4.6897018098944825;-	DMXL1	0.000886525
3.19866e-08	rs674114	1	20989672	ENST00000400490	1	20975002	cis	G/A	A	-5.53031	-;-;deepSAGE_transcr	-;-;-5.530312084403642	PINK1	0.000884956
3.21694e-08	rs4688029	3	119437116	ENST00000483134	3	119442235	cis	A/G	G	5.52935	Montgomery;Pickrell;-	2.525425951123819;5.18139321255452;-	C3orf15	0.000883392
3.3402e-08	rs7898185	10	71971403	ENST00000373232	10	71977885	cis	C/T	T	-5.52276	Montgomery;Pickrell;-	-3.235936264566921;-4.523854331014891;-	PPA1	0.000881834
3.45228e-08	rs28416529	1	153595381	ENST00000368699	1	153598924	cis	A/G	A	-5.51691	Montgomery;Pickrell;-	-3.4644106135659083;-4.307378291334118;-	S100A13	0.00105634
3.46408e-08	rs6007026	22	45810049	ENST00000357450	22	45774696	cis	C/T	T	-5.5163	Montgomery;Pickrell;-	-3.7068468785331463;-4.085239416403304;-	SMC1B	0.00105448
3.49574e-08	rs2271101	4	178359719	ENST00000264595	4	178357790	cis	G/A	G	-5.5146	Montgomery;Pickrell;deepSAGE_transcr	-4.013462741002651;-1.5530311768637208;-3.9834446865245665	AGA	0.00105263
3.52768e-08	rs1047911	2	74699778	ENST00000409710	2	74699463	cis	C/A	A	-5.51311	Montgomery;Pickrell;-	-3.0374842750824746;-4.691957667985218;-	MRPL53	0.00105079
3.54779e-08	rs1491823	11	6948139	ENST00000529755	11	6962517	cis	G/T	G	5.51206	Montgomery;Pickrell;-	2.9777157232450646;4.745088095437717;-	ZNF215	0.00104712
3.54779e-08	rs2446206	19	5777415	ENST00000309061	19	5788202	cis	C/T	C	-5.51201	Montgomery;Pickrell;-	-3.28825540763727;-4.461537814738959;-	DUS3L	0.00104712
3.67913e-08	rs1011183	14	77650093	ENST00000536110	14	77717585	cis	C/T	C	5.5057	-;-;deepSAGE_transcr	-;-;5.505696237881687	TMEM63C	0.00121951
3.68331e-08	rs12126676	1	200600820	ENST00000367346	1	200626146	cis	T/C	C	-5.50547	Montgomery;Pickrell;-	-3.7889377133653017;-3.9956348439800973;-	DDX59	0.00121739
3.77215e-08	rs2079012	16	19579345	ENST00000396208	16	19550000	cis	A/G	G	5.50122	Montgomery;Pickrell;-	3.054613400084095;4.660218797429415;-	CCP110	0.00121528
3.84559e-08	rs7939159	11	5642001	ENST00000380184	11	5536779	cis	T/C	C	5.49786	Montgomery;Pickrell;-	4.067651533306816;3.7308957343254634;-	UBQLNL	0.00121317
3.84995e-08	rs2820762	10	52507396	ENST00000374007	10	52508013	cis	A/G	G	5.49778	Montgomery;Pickrell;-	2.909749834291787;4.787805344429842;-	ASAH2B	0.00121107
3.92041e-08	rs7192830	16	21184277	ENST00000233047	16	21180817	cis	A/G	G	5.49443	Montgomery;Pickrell;-	3.652485507357597;4.105248851121821;-	TMEM159	0.00120898
3.94268e-08	rs6592656	11	76368054	ENST00000447519	11	76371505	cis	G/C	G	5.49341	-;-;deepSAGE_transcr	-;-;5.493409196811642	AP001189.4	0.0012069
4.10672e-08	rs12299065	12	117442304	ENST00000455858	12	117408861	cis	G/A	A	-5.4863	Montgomery;Pickrell;-	-3.553555446561052;-4.1855192977719895;-	FBXW8	0.00120482
4.17228e-08	rs12261656	10	126152995	ENST00000368842	10	126226557	cis	T/C	T	5.48355	-;Pickrell;-	-;5.483551916097577;-	LHPP	0.00137457
4.22928e-08	rs638825	1	111742714	ENST00000529459	1	111783994	cis	C/A	A	5.48114	-;-;deepSAGE_transcr	-;-;5.481135992569237	CHI3L2	0.00137221
4.30646e-08	rs2887242	10	29697239	ENST00000537908	10	29704862	cis	G/A	G	5.47782	Montgomery;Pickrell;-	3.473292124908103;4.246341903045223;-	RP11-534G20.3	0.00136986
4.32109e-08	rs3772985	3	58186719	ENST00000394549	3	58187652	cis	A/C	A	-5.47736	Montgomery;Pickrell;-	-3.7797833315129443;-3.9659227315696666;-	DNASE1L3	0.00136752
4.39989e-08	rs2665993	17	74009211	ENST00000426803	17	73988695	cis	A/G	G	-5.47413	Montgomery;Pickrell;deepSAGE_transcr	-3.0289285192947917;-2.8855554849848617;-3.5426765301702234	TEN1	0.00136519
4.4348e-08	rs2758352	6	160122921	ENST00000444946	6	160108722	cis	A/G	A	5.4726	Montgomery;Pickrell;-	4.114913451382304;3.6535572541647743;-	SOD2	0.00136286
4.44483e-08	rs6138588	20	25487523	ENST00000461204	20	25336112	cis	C/T	T	5.47238	Montgomery;Pickrell;-	3.011834497217161;4.660218797429415;-	ABHD12	0.00136054
4.45487e-08	rs2664253	2	191148558	ENST00000359678	2	191127065	cis	A/G	G	-5.47182	Montgomery;Pickrell;-	-3.890199362278891;-3.8576244858158177;-	HIBCH	0.00135823
4.48515e-08	rs11072818	15	79236933	ENST00000533777	15	79225752	cis	G/A	A	-5.47068	Montgomery;Pickrell;deepSAGE_transcr	-3.1925149357760723;-3.5384337215171713;-2.835232228336188	CTSH	0.00135593
4.50544e-08	rs9535274	13	50194394	ENST00000282026	13	50205221	cis	A/G	G	5.46991	Montgomery;Pickrell;deepSAGE_transcr	3.3408131623884367;5.103507379019944;1.3458275393143093	ARL11	0.00135364
4.83701e-08	rs10399931	1	203156080	ENST00000478742	1	203148761	cis	T/C	T	-5.45723	Montgomery;Pickrell;deepSAGE_transcr	-1.6586778834085054;-4.026041621376367;-3.617089604064167	CHI3L1	0.00152027
4.85338e-08	rs2743411	20	43990054	ENST00000479779	20	43994963	cis	T/C	C	-5.45663	-;-;deepSAGE_transcr	-;-;-5.456630842859448	SYS1	0.00151771
4.86432e-08	rs894406	17	61901657	ENST00000427159	17	61900913	cis	G/A	A	-5.45623	Montgomery;-;deepSAGE_transcr	-5.371062994179097;-;-2.692629473316421	FTSJ3	0.00151515
4.96386e-08	rs1047577	5	177042154	ENST00000541139	5	177033669	cis	C/T	C	-5.45265	Montgomery;Pickrell;deepSAGE_transcr	-2.4432097667467296;-2.0480501666826463;-4.7102903284863595	B4GALT7	0.00151261
5.11114e-08	rs2249464	6	30888161	ENST00000321897	6	30888109	cis	T/C	C	5.4476	Montgomery;Pickrell;-	2.6579185072179814;4.949743565982596;-	VARS2	0.00151007
5.20387e-08	rs4889444	16	81974754	ENST00000359376	16	81902402	cis	C/T	T	-5.4444	-;-;deepSAGE_transcr	-;-;-5.444398772440502	PLCG2	0.0015025
5.20387e-08	rs3820308	1	180138318	ENST00000443059	1	180166484	cis	T/C	C	5.4444	-;-;deepSAGE_transcr	-;-;5.444398772440502	QSOX1	0.0015025
5.20387e-08	rs9657890	7	150435443	ENST00000358647	7	150437793	cis	C/T	T	-5.4444	-;-;deepSAGE_transcr	-;-;-5.444398772440502	GIMAP5	0.0015025
5.21558e-08	rs5756552	22	37591661	ENST00000493023	22	37579099	cis	C/T	T	5.44398	Montgomery;Pickrell;deepSAGE_transcr	2.550177866774339;3.9956348439800973;2.9068886255276323	C1QTNF6	0.0015
5.3882e-08	rs2364484	12	6511996	ENST00000535739	12	6494475	cis	A/C	C	5.43804	Montgomery;-;-	5.438044478000676;-;-	LTBR	0.00149502
5.3882e-08	rs2172957	1	62165136	ENST00000488206	1	62168851	cis	T/C	T	-5.43804	Montgomery;-;-	-5.438044478000676;-;-	TM2D1	0.00149502
5.40637e-08	rs241447	6	32796751	ENST00000452392	6	32794071	cis	T/C	C	5.43755	Montgomery;Pickrell;-	4.020629434047893;3.692166211183201;-	XXbac-BPG246D15.9	0.00149254
5.4246e-08	rs4841504	8	11024663	ENST00000530248	8	10966074	cis	A/C	A	-5.43688	Montgomery;Pickrell;deepSAGE_transcr	-2.030228695919991;-3.339377945285858;-3.8856376316354027	AF131215.2	0.00149007
5.57259e-08	rs12442778	15	90360038	ENST00000300060	15	90343107	cis	A/G	G	-5.43218	-;-;deepSAGE_transcr	-;-;-5.432180288940136	ANPEP	0.00165289
5.59764e-08	rs174548	11	61571348	ENST00000523235	11	61628239	cis	G/C	G	5.43127	Montgomery;Pickrell;deepSAGE_transcr	2.500714630229732;1.4361908956571972;5.166690095847593	FADS2	0.00165017
5.64172e-08	rs12547064	8	42019613	ENST00000396926	8	42019614	cis	G/A	A	-5.42996	Montgomery;Pickrell;-	-2.69123181041646;-4.895450767851899;-	AP3M2	0.00164745
5.78249e-08	rs2007993	17	56590643	ENST00000421782	17	56771342	cis	T/C	C	5.42557	Montgomery;Pickrell;-	3.0460458937172294;4.565613627083069;-	RAD51C	0.00164474
5.78897e-08	rs8007903	14	104137643	ENST00000555055	14	104172880	cis	A/G	G	-5.42538	Montgomery;Pickrell;deepSAGE_transcr	-2.0622693699808896;-5.18139321255452;-2.2300844677203533	XRCC3	0.00164204
5.88041e-08	rs7132019	12	6992122	ENST00000524270	12	6981299	cis	C/T	T	5.42249	Montgomery;Pickrell;deepSAGE_transcr	3.323267023140895;1.7235149364011213;4.236340685778588	SPSB2	0.00163934
5.93329e-08	rs1056562	11	118125625	ENST00000278949	11	118110237	cis	T/C	T	-5.421	Montgomery;Pickrell;deepSAGE_transcr	-1.5086829567168403;-3.500287141965912;-4.136860778300157	MPZL3	0.00163666
5.96657e-08	rs11641424	16	72066879	ENST00000405951	16	72091739	cis	C/T	T	5.41998	-;-;deepSAGE_transcr	-;-;5.4199753307716305	HP	0.00163399
6.10835e-08	rs568617	11	65653242	ENST00000426652	11	65654755	cis	C/T	T	5.41567	Montgomery;Pickrell;-	1.7757811079928159;5.711791488789494;-	FIBP	0.00163132
6.15633e-08	rs1108709	6	35172194	ENST00000542066	6	35277570	cis	T/C	C	-5.41428	Montgomery;Pickrell;deepSAGE_transcr	-1.3529045675433258;-5.511791226607245;-2.490452391538827	DEF6	0.00162866
6.23247e-08	rs4766497	12	110950376	ENST00000552130	12	110933391	cis	C/T	T	5.41204	Montgomery;Pickrell;deepSAGE_transcr	2.6579185072179814;2.623061179918527;3.9725463047019702	VPS29	0.00162602
6.27438e-08	rs337277	4	130030652	ENST00000281146	4	130024479	cis	G/A	A	5.41082	Montgomery;Pickrell;-	3.131990061464507;4.470533601103498;-	C4orf33	0.00162338
6.38036e-08	rs17086853	4	57352319	ENST00000537129	4	57351804	cis	A/G	G	-5.40797	Montgomery;Pickrell;deepSAGE_transcr	-2.3369711198598093;-4.266648622904148;-2.7841959940145204	SRP72	0.00162075
6.38749e-08	rs309122	2	136761853	ENST00000537273	2	136703947	cis	A/G	G	5.40778	-;-;deepSAGE_transcr	-;-;5.407783836698659	DARS	0.00161551
6.38749e-08	rs11702494	21	46876306	ENST00000539645	21	46904539	cis	G/A	A	-5.40778	-;-;deepSAGE_transcr	-;-;-5.407783836698659	COL18A1	0.00161551
6.48807e-08	rs338791	16	2010086	ENST00000531182	16	2013580	cis	C/A	A	-5.40498	Montgomery;Pickrell;-	-4.591962762702513;-3.1204741603995734;-	RPS2	0.00177419
6.72378e-08	rs9258738	6	29827390	ENST00000479320	6	29911694	cis	C/A	C	-5.39851	Montgomery;Pickrell;-	-1.8153295533902272;-5.652448996309826;-	HLA-A	0.00193237
6.82949e-08	rs12575197	11	77665728	ENST00000533193	11	77567732	cis	C/T	T	-5.39561	-;-;deepSAGE_transcr	-;-;-5.395605745832399	C11orf67	0.00192926
6.89062e-08	rs8768	1	26497340	ENST00000374266	1	26497456	cis	C/A	A	5.39414	Montgomery;Pickrell;deepSAGE_transcr	3.1665382743840085;3.4148595897001086;2.845454030977638	ZNF593	0.00192616
7.24446e-08	rs2463836	11	62126494	ENST00000301776	11	62132901	cis	G/A	A	-5.38504	Montgomery;Pickrell;-	-1.8470218894577832;-5.605290580279931;-	ASRGL1	0.00192308
7.28485e-08	rs11705932	3	141818850	ENST00000464782	3	141782879	cis	C/T	T	5.3842	Montgomery;Pickrell;-	3.1665382743840085;4.39959918519417;-	TFDP2	0.00192
7.39088e-08	rs538218	15	43479328	ENST00000356633	15	43482507	cis	T/C	C	-5.38156	Montgomery;Pickrell;-	-2.3940884428487497;-5.11733917789295;-	CCNDBP1	0.00191693
7.54015e-08	rs817355	20	62614338	ENST00000444463	20	62668025	cis	G/A	G	5.37795	Montgomery;Pickrell;-	2.649602325749446;4.863027133509806;-	LINC00176	0.00191388
7.74373e-08	rs10277	5	179264731	ENST00000523267	5	179267747	cis	C/T	C	5.37306	Montgomery;Pickrell;deepSAGE_transcr	3.936577379794808;3.9758182334731664;1.7066205115004058	C5orf45	0.00207006
7.76955e-08	rs11089197	22	18121334	ENST00000498133	22	18166486	cis	C/G	C	-5.37242	Montgomery;Pickrell;-	-2.909749834291787;-4.6180600094777935;-	BCL2L13	0.00206677
7.79545e-08	rs7660416	4	8222157	ENST00000502350	4	8236848	cis	T/C	C	-5.37184	Montgomery;Pickrell;-	-3.0803514959337677;-4.461537814738959;-	SH3TC1	0.00206349
7.82144e-08	rs940897	3	133558096	ENST00000466490	3	133521201	cis	C/G	G	-5.37129	-;-;deepSAGE_transcr	-;-;-5.371289531885316	SRPRB	0.00205696
7.82144e-08	rs4130727	4	38781113	ENST00000308973	4	38779219	cis	A/G	G	-5.37129	-;-;deepSAGE_transcr	-;-;-5.371289531885316	TLR10	0.00205696
8.33141e-08	rs17182607	14	74275989	ENST00000553470	14	74262820	cis	G/A	G	5.35996	Montgomery;-;-	5.359962223636745;-;-	RP5-1021I20.1	0.00221169
8.38693e-08	rs2689290	3	121585146	ENST00000451944	3	121573047	cis	C/T	T	-5.35867	Montgomery;Pickrell;-	-5.260840103068127;-2.4532114566715446;-	EAF2	0.0022082
8.61261e-08	rs1541702	16	11445552	ENST00000381820	16	11428110	cis	T/C	C	-5.35384	Montgomery;Pickrell;-	-3.6074016277343204;-3.9560357167359412;-	RMI2	0.00220472
8.66994e-08	rs7406828	17	79619226	ENST00000328585	17	79612564	cis	C/T	T	5.35275	Montgomery;Pickrell;-	2.682896155871881;4.798514678461741;-	TSPAN10	0.00220126
8.776e-08	rs10772392	12	11111445	ENST00000543626	12	11035825	cis	T/C	C	5.3504	Montgomery;Pickrell;-	3.209864299064292;4.316876145508206;-	PRR4	0.0021978
8.85393e-08	rs2668622	17	44352131	ENST00000398275	17	44272488	cis	A/C	A	5.34888	Montgomery;-;-	5.348879142345288;-;-	AC217773.1	0.00234742
8.85393e-08	rs4373430	7	38412988	ENST00000419915	7	38384865	cis	T/C	C	5.34888	Montgomery;-;-	5.348879142345288;-;-	TRGV5P	0.00234742
8.9424e-08	rs11579939	1	161279518	ENST00000533357	1	161277143	cis	T/C	C	-5.34703	-;-;deepSAGE_transcr	-;-;-5.347026208662916	MPZ	0.00234009
8.9424e-08	rs2974957	7	101916798	ENST00000560541	7	101741658	cis	C/A	A	-5.34703	-;-;deepSAGE_transcr	-;-;-5.347026208662916	CUX1	0.00234009
9.20282e-08	rs17171212	7	37964965	ENST00000423717	7	37975074	cis	C/T	C	-5.34186	Montgomery;Pickrell;-	-3.825639748838929;-3.7405971940809564;-	EPDR1	0.00249221
9.27417e-08	rs3732084	2	207174316	ENST00000374423	2	207159267	cis	C/T	T	5.3404	Montgomery;Pickrell;-	3.9925291044971063;3.586275625845396;-	ZDBF2	0.00248834
9.28441e-08	rs1023497	22	42340508	ENST00000484966	22	42184613	cis	G/C	G	-5.34022	Montgomery;Pickrell;-	-2.4268189340649013;-5.015322220569878;-	MEI1	0.00248447
9.31519e-08	rs8002098	13	49165875	ENST00000425350	13	49151667	cis	G/A	A	5.33962	Montgomery;Pickrell;-	2.377748481286698;5.059306412282015;-	LINC00462	0.00248062
9.33576e-08	rs9889537	17	28967865	ENST00000398849	17	28932433	cis	T/C	C	5.33929	-;Pickrell;-	-;5.339287778150615;-	LRRC37BP1	0.00247678
9.43929e-08	rs11928962	3	14691111	ENST00000383794	3	14703718	cis	A/G	G	-5.3374	Montgomery;Pickrell;-	-4.030014921621308;-3.547987898088469;-	C3orf19	0.00262751
9.47057e-08	rs8009022	14	24423370	ENST00000556379	14	24415673	cis	C/T	T	-5.33676	Montgomery;Pickrell;-	-2.2152406286453843;-5.203773778207006;-	C14orf167	0.00262346
9.73512e-08	rs2040301	11	71496121	ENST00000359244	11	71505421	cis	C/T	C	5.33167	Montgomery;Pickrell;-	2.918226068629133;4.555157465800204;-	FAM86C1	0.00261941
1.01064e-07	rs210134	6	33540209	ENST00000442998	6	33544155	cis	A/G	A	5.32481	Montgomery;Pickrell;-	4.18291714480766;3.3959497432018235;-	BAK1	0.00261538
1.02182e-07	rs1626051	16	1976374	ENST00000262302	16	1836047	cis	C/T	T	-5.32282	-;-;deepSAGE_transcr	-;-;-5.322815301279182	NUBP2	0.00260736
1.02182e-07	rs11077950	17	80901750	ENST00000320865	17	80955679	cis	C/T	T	-5.32282	-;-;deepSAGE_transcr	-;-;-5.322815301279182	B3GNTL1	0.00260736
1.05029e-07	rs13227748	7	23652561	ENST00000409765	7	23660693	cis	C/T	C	5.31792	Montgomery;Pickrell;-	4.105441626305791;3.452759498583163;-	CCDC126	0.00260337
1.0584e-07	rs8060947	16	70823633	ENST00000261776	16	70778206	cis	A/G	G	5.31657	Montgomery;Pickrell;-	0.920935535378351;6.357968064414773;-	VAC14	0.00259542
1.0584e-07	rs9889537	17	28967865	ENST00000398851	17	28960510	cis	T/C	C	5.31655	-;Pickrell;-	-;5.316552743893487;-	AC005562.3	0.00259542
1.07009e-07	rs1576169	6	25409314	ENST00000476458	6	25615554	cis	C/T	C	-5.31442	Montgomery;Pickrell;deepSAGE_transcr	-4.229352996351198;-2.949554030553726;-2.2799534036233933	LRRC16A	0.00259146
1.09265e-07	rs395908	19	45373565	ENST00000252485	19	45365795	cis	G/A	A	5.31073	-;-;deepSAGE_transcr	-;-;5.310729356575023	PVRL2	0.00258359
1.09265e-07	rs17694990	19	52267703	ENST00000340023	19	52268971	cis	T/G	G	-5.31073	-;-;deepSAGE_transcr	-;-;-5.310729356575023	FPR2	0.00258359
1.09987e-07	rs1050045	12	58115271	ENST00000546916	12	58114640	cis	C/T	C	5.30948	Montgomery;Pickrell;-	3.3671834292728344;4.115267066951188;-	OS9	0.00257967
1.11566e-07	rs2975042	6	29920536	ENST00000495278	6	29976053	cis	G/T	G	-5.30695	Montgomery;Pickrell;-	-3.737713804075428;-3.7727856425970283;-	HLA-J	0.00257576
1.11934e-07	rs1694505	10	70589892	ENST00000298596	10	70620057	cis	A/G	G	5.30628	Montgomery;Pickrell;-	4.335563327961507;3.226924491387733;-	STOX1	0.00257186
1.1292e-07	rs3825546	14	95999820	ENST00000553672	14	96005367	cis	C/T	C	5.30466	Montgomery;Pickrell;-	3.49107691110462;3.9956348439800973;-	GLRX5	0.00256798
1.13168e-07	rs4907938	1	101815604	ENST00000444327	1	101835732	cis	C/T	C	-5.30438	Montgomery;Pickrell;-	-2.7162683861641055;-4.702560382314499;-	RP11-157N3.1	0.0025641
1.13292e-07	rs2603794	10	16860063	ENST00000377921	10	16745996	cis	G/A	G	5.30414	Montgomery;Pickrell;deepSAGE_transcr	3.553555446561052;1.3255540876844603;4.225253273267423	RSU1	0.00256024
1.13417e-07	rs7388830	9	139939197	ENST00000460614	9	139943312	cis	C/T	T	-5.30383	Montgomery;Pickrell;-	-3.262066386723216;-4.205622566196821;-	ENTPD2	0.00255639
1.14918e-07	rs2070229	21	42821113	ENST00000419044	21	42801016	cis	T/C	C	-5.30151	Montgomery;Pickrell;-	-2.500714630229732;-4.895450767851899;-	MX1	0.00255255
1.15044e-07	rs2764208	6	34714322	ENST00000192788	6	34802574	cis	G/A	G	5.30137	Montgomery;Pickrell;-	4.632120504948611;2.949554030553726;-	UHRF1BP1	0.00254873
1.16439e-07	rs1340004	6	28103691	ENST00000440790	6	28133465	cis	C/T	T	-5.29912	Montgomery;Pickrell;-	-2.892813845686157;-4.534277866194634;-	ZNF192P1	0.00254491
1.17721e-07	rs1054713	19	51323501	ENST00000448701	19	51324723	cis	A/G	A	-5.29717	Montgomery;Pickrell;deepSAGE_transcr	-2.952186488009965;-4.368768484160993;-2.031496239991953	KLK1	0.00254111
1.18496e-07	rs10109771	8	143488721	ENST00000519651	8	143418187	cis	A/G	A	5.29583	Montgomery;Pickrell;-	2.5749709154478735;4.819969758399396;-	TSNARE1	0.00253731
1.24747e-07	rs4518487	6	26467531	ENST00000502361	6	26411520	cis	A/G	G	-5.2866	-;-;deepSAGE_transcr	-;-;-5.286596194096662	BTN3A1	0.00268256
1.25293e-07	rs7905	6	33032975	ENST00000454398	6	33105047	cis	C/T	C	5.28572	Montgomery;Pickrell;-	2.75809600668179;4.6391167591295845;-	HLA-DPA3	0.00267857
1.2667e-07	rs4075105	14	106000231	ENST00000431372	14	105995750	cis	A/G	A	-5.28372	Montgomery;Pickrell;deepSAGE_transcr	-1.9742881861441686;-3.0322267822855866;-3.961655732091561	TMEM121	0.00267062
1.2667e-07	rs2058389	7	75633209	ENST00000486865	7	75617713	cis	T/C	T	5.28371	Montgomery;Pickrell;-	3.9114268100679435;3.586275625845396;-	TMEM120A	0.00267062
1.30601e-07	rs2960839	7	1204295	ENST00000478137	7	1200028	cis	G/A	A	5.27814	Montgomery;Pickrell;-	3.7523703100842916;3.7212019384752093;-	ZFAND2A	0.00266667
1.32322e-07	rs4801273	19	59000273	ENST00000335841	19	58990193	cis	G/A	G	5.27571	Montgomery;Pickrell;-	3.262066386723216;4.165494691244074;-	ZNF446	0.00266272
1.33191e-07	rs6756338	2	102571876	ENST00000508786	2	102591073	cis	G/C	G	5.27455	-;-;deepSAGE_transcr	-;-;5.274548860871624	AC005035.2	0.00265487
1.33191e-07	rs1873618	3	46175976	ENST00000545097	3	46296034	cis	T/C	C	-5.27455	-;-;deepSAGE_transcr	-;-;-5.274548860871624	CCR3	0.00265487
1.34945e-07	rs929377	7	30704159	ENST00000426529	7	30595794	cis	A/T	A	5.27216	Montgomery;Pickrell;deepSAGE_transcr	0.2958504418653683;4.852244246622641;3.6918353683482583	AC005154.6	0.00279823
1.35092e-07	rs11085070	19	4353174	ENST00000394765	19	4450150	cis	G/A	A	5.27195	Montgomery;Pickrell;deepSAGE_transcr	1.2598545926341416;2.4087727032334625;5.059824082454727	UBXN6	0.00279412
1.39732e-07	rs4987358	1	169665551	ENST00000236147	1	169670323	cis	G/T	T	-5.26562	Montgomery;Pickrell;deepSAGE_transcr	-2.247615983974177;-2.4621117805844777;-4.214174467354749	SELL	0.00279001
1.42187e-07	rs1822366	11	60120539	ENST00000531787	11	60165582	cis	G/T	T	-5.26251	-;-;deepSAGE_transcr	-;-;-5.2625142832201615	MS4A14	0.00278592
1.4343e-07	rs17745948	17	42885466	ENST00000426548	17	42891997	cis	T/C	T	5.26084	Montgomery;-;-	5.260840103068127;-;-	GJC1	0.00278184
1.44212e-07	rs11904760	2	110974695	ENST00000426713	2	110969753	cis	C/A	C	-5.25998	-;Pickrell;-	-;-5.259978665606614;-	LINC00116	0.00277372
1.44212e-07	rs1152639	11	64915042	ENST00000526623	11	64948502	cis	C/A	C	-5.25995	Montgomery;Pickrell;-	-3.7889377133653017;-3.6631983015975504;-	AP003068.23	0.00277372
1.46265e-07	rs2641256	17	5126674	ENST00000399600	17	5125921	cis	G/A	A	5.25736	Montgomery;Pickrell;deepSAGE_transcr	2.6246825926481967;2.94296707502883;3.479151251263965	C17orf87	0.00276968
1.46584e-07	rs11769348	7	150026753	ENST00000343855	7	150028373	cis	C/T	C	-5.25697	Montgomery;Pickrell;deepSAGE_transcr	-3.071766176055648;-5.23745290775885;-1.1133772478222705	C7orf29	0.00276565
1.47062e-07	rs2238669	19	19290115	ENST00000477565	19	19297957	cis	T/C	T	5.25623	Montgomery;Pickrell;-	4.403832909223914;3.096840456376091;-	MEF2BNB	0.00276163
1.49479e-07	rs1926196	10	90753748	ENST00000458208	10	90722990	cis	T/C	C	-5.25324	Montgomery;Pickrell;-	-2.732984327380225;-4.6180600094777935;-	ACTA2	0.0030479
1.51769e-07	rs6476454	9	34580894	ENST00000555020	9	34648475	cis	G/A	G	-5.25049	-;-;deepSAGE_transcr	-;-;-5.250492404210097	GALT	0.00303907
1.51769e-07	rs10881077	12	47595675	ENST00000552990	12	47604955	cis	A/C	C	5.25049	-;-;deepSAGE_transcr	-;-;5.250492404210097	RP11-493L12.2	0.00303907
1.52264e-07	rs7821027	8	144728018	ENST00000531770	8	144677204	cis	A/G	G	5.24991	Montgomery;-;-	5.249912052509965;-;-	EEF1D	0.00303468
1.53259e-07	rs8056260	16	67476572	ENST00000290949	16	67493531	cis	A/G	A	5.24871	-;Pickrell;-	-;5.248708439040787;-	ATP6V0D1	0.0030303
1.55606e-07	rs1484933	12	129325469	ENST00000413816	12	129403496	cis	A/G	G	-5.24587	Montgomery;Pickrell;-	-2.9777157232450646;-4.388295832955336;-	GLT1D1	0.00317003
1.62854e-07	rs10765628	11	93407769	ENST00000344196	11	93429169	cis	A/T	A	5.23745	-;Pickrell;-	-;5.23745290775885;-	KIAA1731	0.00374101
1.63208e-07	rs8184820	20	25250577	ENST00000262460	20	25408777	cis	T/C	C	5.23709	Montgomery;Pickrell;-	3.270789479132869;4.105248851121821;-	GINS1	0.00373563
1.6642e-07	rs2653569	11	8986978	ENST00000525484	11	8992026	cis	G/A	A	5.23345	Montgomery;Pickrell;-	2.0124993837231693;5.23745290775885;-	RP11-318C2.5	0.00373027
1.67142e-07	rs2240739	17	9820141	ENST00000542249	17	9871806	cis	A/C	A	-5.23269	Montgomery;Pickrell;deepSAGE_transcr	-0.5771454416372732;-3.096840456376091;-4.942201406223897	GAS7	0.00372493
1.68596e-07	rs387608	6	31941557	ENST00000461073	6	31928762	cis	A/G	A	5.23103	Montgomery;Pickrell;-	3.002479582558552;4.3380285811513035;-	SKIV2L	0.0037196
1.69144e-07	rs2255651	20	1513842	ENST00000381605	20	1572411	cis	T/G	G	5.23043	Montgomery;-;deepSAGE_transcr	2.641290960053249;-;4.5845253539541035	SIRPB1	0.00371429
1.72842e-07	rs6580817	12	51626196	ENST00000552459	12	51634403	cis	A/T	A	-5.22649	-;-;deepSAGE_transcr	-;-;-5.22648651594664	DAZAP2	0.00370899
1.73029e-07	rs9920180	15	78291214	ENST00000418039	15	78289526	cis	C/T	T	5.22621	-;Pickrell;-	-;5.226212000793098;-	TBC1D2B	0.00368794
1.73029e-07	rs1671681	12	123303619	ENST00000536847	12	123339339	cis	G/A	G	5.22621	-;Pickrell;-	-;5.226212000793098;-	HIP1R	0.00368794
1.73029e-07	rs7994488	13	31020087	ENST00000398908	13	31038999	cis	G/A	G	-5.22621	-;Pickrell;-	-;-5.226212000793098;-	HMGB1	0.00368794
1.73029e-07	rs8041458	15	42196846	ENST00000320955	15	42163310	cis	C/G	C	-5.2262	Montgomery;Pickrell;deepSAGE_transcr	-1.1516543162082025;-3.405401347641365;-4.203104231703344	SPTBN5	0.00368794
1.73216e-07	rs9409567	9	97252505	ENST00000375344	9	97180078	cis	A/G	A	5.22605	Montgomery;Pickrell;deepSAGE_transcr	0.6304801676962637;3.023018845091392;4.953912127968972	HIATL1	0.00368272
1.75288e-07	rs13053993	22	31099927	ENST00000403268	22	31060637	cis	T/C	T	-5.22386	Montgomery;Pickrell;deepSAGE_transcr	-2.8674507137368375;-3.2456042646109466;-2.9685046818420577	DUSP18	0.00367751
1.76238e-07	rs16917079	8	95860171	ENST00000520526	8	95866881	cis	A/G	G	5.22282	Montgomery;Pickrell;-	2.046242146249387;5.203773778207006;-	INTS8	0.00367232
1.77576e-07	rs7530222	1	36200778	ENST00000270815	1	36182274	cis	T/C	C	-5.22149	Montgomery;Pickrell;-	-3.9831809024106897;-3.433796099334823;-	C1orf216	0.00366714
1.7796e-07	rs4880595	10	3182026	ENST00000381072	10	3175092	cis	G/C	G	-5.22112	Montgomery;Pickrell;-	-3.0032961816518364;-4.327801918836446;-	PFKP	0.00365682
1.7796e-07	rs10210011	2	122453962	ENST00000409078	2	122252691	cis	G/A	A	-5.22101	Montgomery;Pickrell;-	-1.8074139620427347;-5.419345701961013;-	CLASP1	0.00365682
1.78923e-07	rs12433257	14	76653626	ENST00000555426	14	76671414	cis	T/C	C	-5.22018	Montgomery;Pickrell;-	-1.043805582509229;-6.115295273859988;-	RP11-361H10.4	0.00365169
1.80865e-07	rs2039223	1	160985708	ENST00000289779	1	160988240	cis	G/A	A	5.21804	Montgomery;Pickrell;-	3.329061473388379;4.0260174025957625;-	F11R	0.00364656
1.83817e-07	rs6471514	8	96100272	ENST00000501164	8	96082092	cis	C/T	C	5.21507	Montgomery;Pickrell;-	2.960690581804445;4.358511820046537;-	RP11-320N21.1	0.00364146
1.84413e-07	rs3802386	9	95879087	ENST00000489274	9	95886125	cis	T/G	T	-5.2145	-;-;deepSAGE_transcr	-;-;-5.214502394382631	NINJ1	0.00363128
1.84413e-07	rs1491181	15	98505715	ENST00000268042	15	98510498	cis	C/G	G	5.2145	-;-;deepSAGE_transcr	-;-;5.214502394382631	ARRDC4	0.00363128
1.85211e-07	rs4664415	2	162150636	ENST00000439050	2	162103405	cis	T/C	T	5.21365	Montgomery;Pickrell;-	2.3940884428487497;4.873822477575127;-	AC009299.3	0.00362622
1.85811e-07	rs2913973	19	8460534	ENST00000393944	19	8491041	cis	T/G	T	5.21304	Montgomery;Pickrell;deepSAGE_transcr	2.092005362722299;3.4907678812065686;3.3527883754341214	MARCH2	0.00362117
1.86212e-07	rs1412931	1	112954964	ENST00000441739	1	112969034	cis	G/A	G	5.21274	Montgomery;Pickrell;-	3.697766615332698;3.682502748495207;-	CTTNBP2NL	0.0038943
1.86413e-07	rs10154992	3	49276077	ENST00000462582	3	49213100	cis	C/T	C	5.21243	Montgomery;Pickrell;-	1.744194743002639;5.465439372431136;-	KLHDC8B	0.00388889
1.89452e-07	rs7625522	3	14993212	ENST00000426200	3	14988065	cis	T/C	T	5.20951	Montgomery;Pickrell;deepSAGE_transcr	3.8072717563573915;1.8435054492057397;3.4158571647757725	AC090937.2	0.0038835
1.92747e-07	rs2071194	17	74014468	ENST00000254816	17	73872451	cis	A/C	C	5.20633	Montgomery;Pickrell;-	3.451775227317826;3.8987096518936397;-	TRIM47	0.00387812
1.9886e-07	rs2302368	12	6859797	ENST00000203630	12	6859947	cis	C/T	C	-5.20056	Montgomery;Pickrell;-	-3.35838649409933;-3.9758182334731664;-	MLF2	0.00401107
2.05602e-07	rs8049439	16	28837515	ENST00000313511	16	28855730	cis	C/T	C	5.19432	Montgomery;Pickrell;deepSAGE_transcr	2.4924864520705445;3.500287141965912;2.999382315780397	TUFM	0.00414365
2.07377e-07	rs2531803	6	28411220	ENST00000481983	6	28405482	cis	T/G	G	5.19275	Montgomery;Pickrell;-	2.9947636303815184;4.297181239962955;-	ZSCAN23	0.00413793
2.076e-07	rs7927406	11	124543803	ENST00000525730	11	124552467	cis	G/T	G	-5.19258	-;Pickrell;-	-;-5.192576322906676;-	SIAE	0.00413223
2.09392e-07	rs137137	22	43023535	ENST00000455578	22	42902575	cis	A/G	G	5.19088	Montgomery;Pickrell;-	1.9742881861441686;5.226212000793098;-	SERHL	0.00467675
2.09843e-07	rs10749636	1	248020448	ENST00000537741	1	248045863	cis	A/G	G	-5.19057	-;-;deepSAGE_transcr	-;-;-5.190571517907202	OR2W3	0.00466392
2.09843e-07	rs2269327	12	53065916	ENST00000252244	12	53071355	cis	C/T	T	-5.19057	-;-;deepSAGE_transcr	-;-;-5.190571517907202	KRT1	0.00466392
2.1052e-07	rs2052424	12	108944229	ENST00000311893	12	108959768	cis	A/T	T	5.19	Montgomery;Pickrell;-	1.6026057553663362;5.576510529127052;-	ISCU	0.00465753
2.10973e-07	rs4704710	5	80541291	ENST00000502041	5	80565381	cis	C/T	C	5.1894	Montgomery;Pickrell;deepSAGE_transcr	1.7047756935624483;3.358209142907681;3.7454344541428917	CTC-281B15.1	0.00465116
2.11654e-07	rs7013683	8	125517960	ENST00000522518	8	125464070	cis	T/G	T	-5.18881	Montgomery;Pickrell;deepSAGE_transcr	-1.28308952014573;-2.2672492865992333;-5.036206969325588	TRMT12	0.00464481
2.16479e-07	rs7911488	10	105154089	ENST00000408840	10	105154084	cis	A/G	G	5.18469	Montgomery;-;-	5.184692959436363;-;-	MIR1307	0.00463847
2.16711e-07	rs3809863	17	45385012	ENST00000501005	17	45401465	cis	T/C	T	5.18459	Montgomery;Pickrell;-	2.9267078275730825;4.348265200336932;-	AC068234.1	0.00463215
2.21173e-07	rs7544947	1	151205303	ENST00000464105	1	151207660	cis	A/G	A	5.18062	Montgomery;Pickrell;-	3.6834891791708175;3.6535572541647743;-	PIP5K1A	0.00462585
2.21411e-07	rs782739	3	66333185	ENST00000413054	3	66361053	cis	A/G	A	-5.18052	Montgomery;Pickrell;-	-4.662369890562801;-2.758318746660626;-	SLC25A26	0.00461957
2.22124e-07	rs2412544	15	40949526	ENST00000561011	15	40840365	cis	T/C	T	5.17988	Montgomery;Pickrell;-	4.552001328960352;2.8582063626344314;-	C15orf57	0.0046133
2.23797e-07	rs10415893	19	17512412	ENST00000500836	19	17521548	cis	G/A	A	-5.17851	Montgomery;Pickrell;-	-2.4596178611398996;-4.766422811922766;-	FAM125A	0.00474255
2.25724e-07	rs1056021	2	37480249	ENST00000545744	2	37444346	cis	A/G	G	-5.17698	Montgomery;Pickrell;-	-2.41044521009998;-4.809236131256939;-	CEBPZ	0.00473613
2.2889e-07	rs1217800	5	71377132	ENST00000296755	5	71454228	cis	G/T	T	5.17423	Montgomery;Pickrell;-	2.288172436208031;4.917129582098442;-	MAP1B	0.00486486
2.32845e-07	rs7621015	3	49016056	ENST00000491739	3	49041727	cis	G/A	A	-5.17105	Montgomery;Pickrell;deepSAGE_transcr	-1.966309999539508;-4.115267066951188;-2.845454030977638	P4HTM	0.0048583
2.38136e-07	rs9553986	13	27869278	ENST00000452222	13	27751765	cis	T/C	T	-5.16682	Montgomery;Pickrell;-	-3.437809238718903;-3.8576244858158177;-	USP12-AS2	0.00485175
2.38391e-07	rs10792433	11	64193048	ENST00000457725	11	64162558	cis	C/A	A	-5.16669	-;-;deepSAGE_transcr	-;-;-5.166690095847593	AP003774.6	0.00483871
2.38391e-07	rs6573911	14	25100933	ENST00000554242	14	25101793	cis	C/T	T	-5.16669	-;-;deepSAGE_transcr	-;-;-5.166690095847593	GZMB	0.00483871
2.40696e-07	rs7912400	10	102002678	ENST00000370372	10	102040444	cis	G/A	A	-5.16498	Montgomery;Pickrell;-	-2.070288188321774;-5.103507379019944;-	BLOC1S2	0.00483221
2.43023e-07	rs17795094	14	24901433	ENST00000267406	14	24897234	cis	C/T	T	-5.16308	Montgomery;-;-	-5.163084227393849;-;-	CBLN3	0.00482574
2.44587e-07	rs11658904	17	16944622	ENST00000444976	17	17017226	cis	C/T	C	-5.16199	Montgomery;Pickrell;-	-3.235936264566921;-4.03537151997319;-	MPRIP	0.00481928
2.48272e-07	rs2280844	9	131584631	ENST00000372642	9	131582854	cis	C/T	T	-5.15907	-;Pickrell;-	-;-5.159069752183302;-	ENDOG	0.00481283
2.55806e-07	rs6486574	12	131201678	ENST00000392375	12	130959197	cis	G/A	G	-5.15359	Montgomery;Pickrell;-	-3.157891916468651;-4.095239647164742;-	RIMBP2	0.00506667
2.55806e-07	rs1628297	1	53614880	ENST00000481431	1	53729198	cis	T/C	C	-5.15347	Montgomery;Pickrell;-	-3.0032961816518364;-4.2362029248881266;-	LRP8	0.00506667
2.56352e-07	rs2297207	13	75873787	ENST00000478591	13	75872979	cis	A/G	G	-5.15307	Montgomery;Pickrell;-	-4.512232546187161;-2.8582063626344314;-	TBC1D4	0.00505992
2.56626e-07	rs10426255	19	57983805	ENST00000356584	19	57986656	cis	G/A	A	-5.15296	Montgomery;Pickrell;-	-2.9692003188784066;-4.266648622904148;-	ZNF772	0.00505319
2.62718e-07	rs9396250	6	56871297	ENST00000370748	6	56847833	cis	G/A	G	-5.14857	Montgomery;Pickrell;-	-2.0943656693170345;-5.059306412282015;-	BEND6	0.00531208
2.63559e-07	rs742435	20	25489692	ENST00000376436	20	25661222	cis	C/G	C	-5.14793	-;Pickrell;-	-;-5.1479292659905145;-	ZNF337	0.00529801
2.63559e-07	rs12973764	19	44023153	ENST00000292147	19	44021134	cis	T/G	G	-5.1479	Montgomery;Pickrell;-	-3.853256039199524;-3.452759498583163;-	ETHE1	0.00529801
2.69236e-07	rs7744918	6	150280901	ENST00000367351	6	150266753	cis	A/G	A	5.14399	-;Pickrell;-	-;5.1439925705982485;-	ULBP2	0.00529101
2.70674e-07	rs11954562	5	140715094	ENST00000313368	5	140699193	cis	G/A	A	-5.14286	-;-;deepSAGE_transcr	-;-;-5.142857691026148	TAF7	0.00528402
2.71251e-07	rs9405942	6	6578128	ENST00000429345	6	6484837	cis	A/G	A	5.14248	Montgomery;Pickrell;-	3.346508585143214;3.9078710810447292;-	LY86-AS1	0.00527704
2.71829e-07	rs1525063	2	30704945	ENST00000309052	2	30768607	cis	T/C	T	5.14209	Montgomery;Pickrell;-	4.335563327961507;3.0046196702506873;-	LCLAT1	0.00527009
2.72119e-07	rs2425043	20	33868702	ENST00000415116	20	33870066	cis	T/C	C	5.14188	Montgomery;Pickrell;-	3.104641399340389;4.125294333519486;-	EIF6	0.00526316
2.73571e-07	rs2037789	12	131288292	ENST00000261653	12	131298978	cis	C/T	T	-5.14094	Montgomery;Pickrell;deepSAGE_transcr	-1.6104490902791253;-3.3246146107352965;-3.7776794025908096	STX2	0.00525624
2.74738e-07	rs875142	6	52228225	ENST00000442253	6	52249750	cis	A/G	G	5.1401	Montgomery;Pickrell;deepSAGE_transcr	3.0889428040922216;3.624678439484217;2.3299158387846406	PAQR8	0.00524934
2.76204e-07	rs7495739	15	75185670	ENST00000379693	15	75186477	cis	A/G	A	-5.13916	Montgomery;Pickrell;-	-1.9344298939101625;-5.192576322906676;-	MPI	0.00524246
2.78269e-07	rs7112126	11	57352655	ENST00000399154	11	57314112	cis	G/T	G	-5.13771	Montgomery;Pickrell;-	-2.413748536196694;-4.745088095437717;-	SMTNL1	0.0052356
2.79456e-07	rs16999224	22	39076587	ENST00000458073	22	39128307	cis	A/G	G	5.1368	-;Pickrell;-	-;5.136802852390738;-	GTPBP1	0.00522193
2.79456e-07	rs7806550	7	20278642	ENST00000400331	7	20216516	cis	G/T	T	-5.1368	-;Pickrell;-	-;-5.136802852390738;-	MACC1	0.00522193
2.80648e-07	rs7977720	12	9866349	ENST00000540988	12	9871856	cis	C/T	T	5.13602	Montgomery;Pickrell;-	2.476043371242781;4.700262821257722;-	CLECL1	0.00521512
2.8395e-07	rs3743038	15	41694743	ENST00000560978	15	41690953	cis	T/C	T	-5.13391	Montgomery;Pickrell;-	-4.898198982704724;-2.4799251570025693;-	NDUFAF1	0.00520833
2.86984e-07	rs7019449	9	101435731	ENST00000493393	9	101502109	cis	G/A	A	5.13183	Montgomery;Pickrell;-	3.4821808804781877;3.7697478828436948;-	ANKS6	0.00520156
2.87901e-07	rs7912166	10	35074019	ENST00000340077	10	34852720	cis	C/T	C	5.1313	Montgomery;Pickrell;-	2.2719380959931703;4.873822477575127;-	PARD3	0.00519481
2.88513e-07	rs3091309	3	46303184	ENST00000296140	3	46246543	cis	G/A	A	5.13096	-;-;deepSAGE_transcr	-;-;5.130959734747684	CCR1	0.00517464
2.88513e-07	rs12320158	12	25052184	ENST00000261192	12	25033344	cis	C/T	T	5.13096	-;-;deepSAGE_transcr	-;-;5.130959734747684	BCAT1	0.00517464
2.88513e-07	rs721131	21	47957767	ENST00000479654	21	47986597	cis	T/C	C	5.13096	-;-;deepSAGE_transcr	-;-;5.130959734747684	DIP2A	0.00517464
2.90358e-07	rs4729567	7	99637242	ENST00000495154	7	99700314	cis	G/A	G	5.12978	Montgomery;Pickrell;-	3.393615661425031;3.8478284791885624;-	AP4M1	0.00516796
2.95649e-07	rs1964995	6	32449411	ENST00000360004	6	32552085	cis	C/T	C	-5.12632	Montgomery;Pickrell;-	-4.48253023572909;-2.8491003320244674;-	HLA-DRB1	0.00541935
2.96592e-07	rs6874318	5	149842399	ENST00000521466	5	149826136	cis	T/C	C	-5.12577	Montgomery;Pickrell;deepSAGE_transcr	-0.738426517062641;-3.115353060059606;-4.6187041725738665	RPS14	0.00553411
2.96592e-07	rs2280844	9	131584631	ENST00000467582	9	131585735	cis	C/T	T	-5.12569	-;Pickrell;-	-;-5.125690444361835;-	C9orf114	0.00553411
2.99757e-07	rs7260579	19	49400634	ENST00000492367	19	49424391	cis	C/T	T	-5.12366	Montgomery;Pickrell;deepSAGE_transcr	-0.38698615063314107;-3.576692980528272;-4.50511794624809	NUCB1	0.00552699
3.03276e-07	rs2302264	11	67207426	ENST00000528964	11	67199395	cis	G/A	A	-5.12144	Montgomery;Pickrell;deepSAGE_transcr	-3.323267023140895;-2.8347494633021673;-2.8045960212042846	RPS6KB2	0.0055199
3.0716e-07	rs6755783	2	160688351	ENST00000263636	2	160710543	cis	C/T	C	-5.11907	-;-;deepSAGE_transcr	-;-;-5.119073870960786	LY75	0.00561941
3.0716e-07	rs2840815	6	133015662	ENST00000367928	6	133018958	cis	C/T	T	5.11907	-;-;deepSAGE_transcr	-;-;5.119073870960786	VNN1	0.00561941
3.0716e-07	rs890417	11	4493831	ENST00000531655	11	4496514	cis	G/A	A	-5.11907	-;-;deepSAGE_transcr	-;-;-5.119073870960786	OR52K3P	0.00561941
3.0716e-07	rs10840363	11	10114120	ENST00000534464	11	10327781	cis	C/T	T	-5.11907	-;-;deepSAGE_transcr	-;-;-5.119073870960786	ADM	0.00561941
3.1474e-07	rs2298429	22	21983260	ENST00000496722	22	21950171	cis	G/A	G	5.11449	Montgomery;Pickrell;deepSAGE_transcr	1.9902544642927467;2.2596327545430186;4.358880813933563	UBE2L3	0.0057398
3.15742e-07	rs4850411	2	197923396	ENST00000409919	2	198069856	cis	C/T	C	5.11387	Montgomery;Pickrell;-	3.4555363157633296;3.7697478828436948;-	ANKRD44	0.00573248
3.20797e-07	rs11651481	17	37234917	ENST00000394318	17	37263729	cis	A/G	G	-5.11092	Montgomery;Pickrell;deepSAGE_transcr	-1.1053924400089916;-2.794571188291698;-4.595908376614999	PLXDC1	0.00585242
3.24211e-07	rs10455809	6	166750760	ENST00000438051	6	166760544	cis	A/G	A	-5.10888	Montgomery;Pickrell;-	-3.634428523956191;-3.5985114759680146;-	AL022069.1	0.00597205
3.26968e-07	rs7931234	11	59014749	ENST00000545098	11	58979272	cis	G/T	T	-5.1072	-;-;deepSAGE_transcr	-;-;-5.107200046326836	MPEG1	0.00608365
3.26968e-07	rs253135	16	83978843	ENST00000393306	16	83993382	cis	C/A	A	-5.1072	-;-;deepSAGE_transcr	-;-;-5.107200046326836	OSGIN1	0.00608365
3.28007e-07	rs495706	1	160723256	ENST00000484221	1	160722412	cis	G/A	A	-5.10664	Montgomery;Pickrell;deepSAGE_transcr	-1.524311993430644;-4.0752481203494755;-3.1337396119729486	SLAMF7	0.00607595
3.31145e-07	rs6580809	12	51609600	ENST00000389243	12	51596098	cis	T/C	C	-5.10484	Montgomery;Pickrell;deepSAGE_transcr	-1.3373755078472853;-3.3959497432018235;-3.8748083581090493	POU6F1	0.00606827
3.33605e-07	rs7082045	10	81136015	ENST00000225174	10	81111163	cis	G/A	G	-5.10351	-;Pickrell;-	-;-5.103507379019944;-	PPIF	0.00606061
3.41092e-07	rs4763843	12	12714102	ENST00000228862	12	12672073	cis	C/T	C	5.09939	Montgomery;Pickrell;-	2.8674507137368375;4.286993973091794;-	DUSP16	0.00605296
3.42175e-07	rs892149	19	50194845	ENST00000405931	19	50205694	cis	C/A	A	5.09866	Montgomery;Pickrell;-	1.7757811079928159;5.282563490757352;-	CPT1C	0.00604534
3.45808e-07	rs2839257	21	47850405	ENST00000539647	21	47661868	cis	T/C	C	5.09666	Montgomery;Pickrell;deepSAGE_transcr	2.3369711198598093;3.041440317979987;3.373786630871593	MCM3AP	0.00603774
3.48373e-07	rs12130233	1	239863474	ENST00000427859	1	239874779	cis	G/A	A	-5.09534	-;-;deepSAGE_transcr	-;-;-5.0953382077915865	RP11-343J24.1	0.00602258
3.48373e-07	rs8036544	15	42755490	ENST00000391623	15	42851599	cis	G/C	C	-5.09534	-;-;deepSAGE_transcr	-;-;-5.0953382077915865	HAUS2	0.00602258
3.52442e-07	rs966645	10	106010539	ENST00000474260	10	105773415	cis	A/G	G	5.093	Montgomery;Pickrell;-	4.591962762702513;2.7040870773060988;-	SLK	0.00614035
3.53559e-07	rs1467616	10	102641691	ENST00000447344	10	102742817	cis	A/G	G	5.09254	Montgomery;Pickrell;-	3.508890921547277;3.692166211183201;-	RP11-108L7.4	0.00613267
3.56932e-07	rs7166991	15	40671957	ENST00000479013	15	40705747	cis	A/G	G	-5.09079	Montgomery;-;deepSAGE_transcr	-4.181493296254101;-;-3.1752669654782735	IVD	0.006125
3.5882e-07	rs1004736	5	150612849	ENST00000357164	5	150641227	cis	T/G	G	5.08976	Montgomery;Pickrell;deepSAGE_transcr	2.120859235272459;0.9366704229800689;5.371289531885316	GM2A	0.00611735
3.60717e-07	rs6117019	20	5947608	ENST00000378896	20	5953575	cis	G/A	A	5.08869	-;Pickrell;-	-;5.088691696637581;-	MCM8	0.00610973
3.6454e-07	rs2071142	21	45539426	ENST00000291576	21	45539119	cis	A/G	G	5.08674	Montgomery;Pickrell;-	2.4514116466281783;4.649662091716374;-	PWP2	0.00610212
3.67239e-07	rs7614981	3	52566914	ENST00000492555	3	52563754	cis	C/A	C	5.08535	Montgomery;Pickrell;deepSAGE_transcr	1.7995013370836777;4.348265200336932;2.641920295909744	NT5DC2	0.00609453
3.69957e-07	rs7231304	18	12350505	ENST00000408161	18	12325296	cis	A/C	C	5.08387	Montgomery;Pickrell;-	4.077084561466844;3.161736832811301;-	AP005264.1	0.00608696
3.85058e-07	rs199454	17	44800110	ENST00000398238	17	44751452	cis	G/A	G	5.07628	Montgomery;Pickrell;deepSAGE_transcr	3.5625108046177636;2.33788397658323;2.9787920161113464	NSF	0.00645161
3.89539e-07	rs10501375	11	58966176	ENST00000227451	11	58958012	cis	C/T	T	-5.07409	Montgomery;Pickrell;deepSAGE_transcr	-4.067651533306816;-2.37329598497199;-2.5408343698488	DTX4	0.00656753
3.90359e-07	rs17552495	5	153649114	ENST00000519325	5	153538310	cis	G/A	G	5.0738	Montgomery;Pickrell;-	3.9087238227665306;3.301792658858162;-	MFAP3	0.00655941
3.94485e-07	rs739139	22	38067011	ENST00000359114	22	38085906	cis	G/C	G	5.07165	-;-;deepSAGE_transcr	-;-;5.071650278208776	NOL12	0.0065513
3.949e-07	rs2412544	15	40949526	ENST00000561039	15	40822836	cis	T/C	T	5.0715	Montgomery;Pickrell;-	4.2006065018358765;3.0322267822855866;-	RP11-111A22.1	0.00654321
3.97398e-07	rs2293785	3	25666582	ENST00000424225	3	25681681	cis	C/T	C	-5.07021	Montgomery;Pickrell;-	-2.2638268234723324;-4.798514678461741;-	TOP2B	0.00653514
4.02863e-07	rs3734213	6	135941308	ENST00000327035	6	135763902	cis	A/G	G	-5.06773	Montgomery;Pickrell;-	-2.674565401243477;-4.420204022795959;-	AHI1	0.0067734
4.0541e-07	rs3138139	12	56115883	ENST00000546939	12	56120469	cis	C/T	C	5.06658	Montgomery;Pickrell;-	3.890199362278891;3.305932155584498;-	CD63	0.00688807
4.14881e-07	rs740580	16	2011064	ENST00000530779	16	2013921	cis	T/C	C	5.06205	Montgomery;Pickrell;-	2.0382337076762687;4.993410147655833;-	AC005363.9	0.00687961
4.17063e-07	rs2276543	1	183155305	ENST00000493293	1	183182884	cis	A/G	A	5.06106	Montgomery;Pickrell;-	3.140617836195268;3.9857222587759025;-	LAMC2	0.00686275
4.17063e-07	rs6998917	8	144624128	ENST00000408472	8	144624424	cis	G/A	G	-5.06101	Montgomery;Pickrell;-	-4.124395083778912;-3.0875928205002983;-	7SK	0.00686275
4.19696e-07	rs10515942	2	201643519	ENST00000473565	2	201723609	cis	G/A	A	-5.05982	-;-;deepSAGE_transcr	-;-;-5.059824082454727	CLK1	0.00697674
4.24566e-07	rs7143338	14	92587804	ENST00000298875	14	92609518	cis	C/A	C	-5.05761	Montgomery;Pickrell;deepSAGE_transcr	-1.8074139620427347;-3.682502748495207;-3.1752669654782735	CPSF2	0.00721271
4.2859e-07	rs17135743	16	2036631	ENST00000248121	16	2042111	cis	G/A	G	5.05599	Montgomery;-;-	5.055992839040163;-;-	SYNGR3	0.00720391
4.2904e-07	rs11938111	4	186394957	ENST00000512874	4	186393043	cis	T/C	C	5.05568	-;Pickrell;-	-;5.055677770652301;-	RP11-279O9.4	0.00719512
4.35836e-07	rs1454247	4	69341579	ENST00000338206	4	69524347	cis	T/C	T	-5.0526	Montgomery;Pickrell;-	-4.522156877540136;-2.7131136009010124;-	UGT2B15	0.00730816
4.44594e-07	rs7865745	9	33140976	ENST00000426270	9	33173340	cis	G/A	A	-5.04898	Montgomery;Pickrell;-	-2.1023985608227562;-4.917129582098442;-	RP11-326F20.5	0.00742092
4.46459e-07	rs6587516	1	150623221	ENST00000471844	1	150815875	cis	C/T	T	-5.04801	-;-;deepSAGE_transcr	-;-;-5.048009663382075	ARNT	0.00740291
4.46459e-07	rs9462161	6	36139264	ENST00000373770	6	36103052	cis	A/G	A	-5.04801	-;-;deepSAGE_transcr	-;-;-5.048009663382075	MAPK13	0.00740291
4.53047e-07	rs17199026	12	50055342	ENST00000552596	12	49952652	cis	T/C	T	-5.04537	Montgomery;-;-	-5.045369073307808;-;-	MCRS1	0.00751515
4.56376e-07	rs10886412	10	120943664	ENST00000356951	10	120932780	cis	C/T	C	5.04384	Montgomery;Pickrell;deepSAGE_transcr	3.1838497575223963;1.969669716759632;3.5532869748633336	PRDX3	0.00750605
4.64075e-07	rs2289674	17	42953409	ENST00000412523	17	42979946	cis	A/G	G	5.04061	Montgomery;Pickrell;-	2.054254028161548;4.949743565982596;-	FAM187A	0.00749698
4.70421e-07	rs3741452	12	122628429	ENST00000539039	12	122623409	cis	A/T	A	-5.03804	Montgomery;-;deepSAGE_transcr	-0.8213728296937745;-;-5.792267754662388	MLXIP	0.00748792
4.72391e-07	rs7806550	7	20278642	ENST00000222573	7	20410582	cis	G/T	T	-5.03729	-;Pickrell;-	-;-5.037287474640641;-	ITGB8	0.00747889
4.74864e-07	rs1623440	11	75167383	ENST00000533805	11	75153335	cis	G/T	G	5.03621	-;-;deepSAGE_transcr	-;-;5.036206969325588	GDPD5	0.00771084
4.76852e-07	rs10489327	1	175134314	ENST00000546143	1	175131000	cis	C/T	T	5.03549	Montgomery;-;deepSAGE_transcr	0.1516755665451197;-;6.324044043686103	KIAA0040	0.0078219
4.7735e-07	rs979564	8	79576159	ENST00000352966	8	79472005	cis	T/C	T	-5.03534	Montgomery;Pickrell;-	-2.3288279349120904;-4.691957667985218;-	PKIA	0.0078125
4.81354e-07	rs2883569	7	138809447	ENST00000476296	7	138846786	cis	T/C	C	5.03374	-;Pickrell;-	-;5.033736809098418;-	TTC26	0.00780312
4.84377e-07	rs6444733	3	193346648	ENST00000342695	3	193196529	cis	A/C	C	-5.03248	Montgomery;Pickrell;-	-1.9583350930711065;-5.026298168703752;-	ATP13A4	0.00803357
4.89968e-07	rs8065635	17	33864707	ENST00000542538	17	33849647	cis	A/C	C	5.03035	Montgomery;Pickrell;-	3.6164028270667585;3.509813326989714;-	RP11-1094M14.3	0.00814371
4.96657e-07	rs955371	1	160835583	ENST00000368034	1	160816297	cis	T/C	T	5.02776	Montgomery;Pickrell;deepSAGE_transcr	2.699572386100837;3.273670312113711;2.7740031471110473	CD244	0.00837321
5.03433e-07	rs7180462	15	76589495	ENST00000559602	15	76556289	cis	A/G	A	5.02503	Montgomery;Pickrell;-	2.9012791011008408;4.155430829204045;-	ETFA	0.00860215
5.04483e-07	rs7349217	2	99815146	ENST00000338148	2	99805815	cis	G/T	T	5.02469	Montgomery;Pickrell;-	3.4821808804781877;3.624678439484217;-	MRPL30	0.00858164
5.04483e-07	rs7349217	2	99815146	ENST00000308644	2	99808163	cis	G/T	T	5.02469	Montgomery;Pickrell;-	3.4821808804781877;3.624678439484217;-	C2orf15	0.00858164
5.05009e-07	rs1499087	3	3376821	ENST00000450014	3	3215236	cis	A/G	A	5.02454	Montgomery;Pickrell;-	3.140617836195268;3.9362870038163056;-	CRBN	0.00853081
5.05009e-07	rs678250	8	8610783	ENST00000520715	8	8661334	cis	C/A	A	-5.02449	Montgomery;Pickrell;-	-1.6026057553663362;-5.363506033434688;-	MFHAS1	0.00853081
5.05009e-07	rs6657070	1	68750349	ENST00000540432	1	68631204	cis	A/T	T	5.02442	-;-;deepSAGE_transcr	-;-;5.024415948891411	WLS	0.00853081
5.05009e-07	rs4837839	9	124072127	ENST00000545652	9	124071902	cis	C/T	T	5.02442	-;-;deepSAGE_transcr	-;-;5.024415948891411	GSN	0.00853081
5.05009e-07	rs2312484	15	99642002	ENST00000561323	15	99660517	cis	C/T	T	-5.02442	-;-;deepSAGE_transcr	-;-;-5.024415948891411	SYNM	0.00853081
5.05535e-07	rs7929500	11	8424590	ENST00000444064	11	8444883	cis	G/A	A	5.02438	Montgomery;Pickrell;-	3.3759872493901915;3.7212019384752093;-	STK33	0.00852071
5.06062e-07	rs493177	15	43543258	ENST00000396996	15	43538837	cis	A/C	C	5.02417	Montgomery;-;-	5.024167089679577;-;-	TGM5	0.00851064
5.11362e-07	rs1047911	2	74699778	ENST00000454193	2	74704391	cis	C/A	A	-5.02217	Montgomery;Pickrell;-	-2.674565401243477;-4.358511820046537;-	CCDC142	0.00861865
5.29783e-07	rs28685143	15	101090535	ENST00000561423	15	101096446	cis	C/T	T	-5.01537	Montgomery;Pickrell;-	-3.834836568241189;-3.287275182089563;-	PRKXP1	0.00930506
5.29783e-07	rs7632072	3	122419292	ENST00000475640	3	122438523	cis	A/G	G	5.01532	-;Pickrell;-	-;5.015322220569878;-	PARP14	0.00930506
5.32546e-07	rs2719701	16	10766516	ENST00000283025	16	10755080	cis	C/A	A	-5.01439	Montgomery;Pickrell;-	-3.634428523956191;-3.4717500157926566;-	TEKT5	0.00941176
5.36995e-07	rs3499	19	59093484	ENST00000493504	19	59091295	cis	T/G	G	-5.01264	-;-;deepSAGE_transcr	-;-;-5.012636550954974	AC016629.2	0.00940071
5.50557e-07	rs4713120	6	27721835	ENST00000359303	6	27858331	cis	C/A	A	-5.00782	Montgomery;Pickrell;-	-4.296792529771479;-2.8582063626344314;-	HIST1H3J	0.00950704
5.56305e-07	rs8073890	17	73256533	ENST00000245539	17	73260102	cis	C/T	T	-5.00589	Montgomery;Pickrell;deepSAGE_transcr	-1.3296141477484982;-5.004359567630049;-2.319915755849108	MRPS7	0.00961313
5.5862e-07	rs6962767	7	6262115	ENST00000465320	7	6207111	cis	C/T	C	-5.00501	Montgomery;Pickrell;-	-3.262066386723216;-3.798968726754775;-	CYTH3	0.00971897
5.62695e-07	rs11882197	19	7696138	ENST00000534844	19	7689434	cis	A/G	A	-5.0037	Montgomery;Pickrell;-	-2.4432097667467296;-4.544712228357586;-	XAB2	0.0097076
5.6621e-07	rs6829062	4	113193546	ENST00000500655	4	113200922	cis	C/T	T	-5.0025	Montgomery;Pickrell;-	-3.844041985910204;-3.2643087428373048;-	TIFA	0.0100467
5.66797e-07	rs7942564	11	775275	ENST00000525941	11	780952	cis	G/A	G	5.00232	Montgomery;Pickrell;-	3.49107691110462;3.586275625845396;-	AP006621.5	0.0100233
5.66797e-07	rs1645929	16	68591350	ENST00000398253	16	68587350	cis	A/G	A	-5.0022	Montgomery;Pickrell;deepSAGE_transcr	-2.6842715172977596;-3.624678439484217;-2.440174309498219	ZFP90	0.0100233
5.78679e-07	rs10950881	7	916678	ENST00000417852	7	707005	cis	C/T	T	-4.99823	Montgomery;Pickrell;-	-4.162420564288515;-2.967887451954244;-	PRKAR1B	0.0103609
5.81687e-07	rs1468138	16	23535680	ENST00000341597	16	23551364	cis	C/A	A	-4.99737	Montgomery;Pickrell;-	-4.030014921621308;-3.0875928205002983;-	EARS2	0.0103488
5.85924e-07	rs11749769	5	169343672	ENST00000519628	5	169274298	cis	G/A	G	4.99592	Montgomery;Pickrell;deepSAGE_transcr	1.5086829567168403;2.1705240229327485;4.641539920202364	DOCK2	0.010453
5.88358e-07	rs3123554	1	24196401	ENST00000374479	1	24183175	cis	G/A	A	-4.99513	Montgomery;Pickrell;deepSAGE_transcr	-2.918226068629133;-3.0046196702506873;-2.7841959940145204	FUCA1	0.0104408
5.95102e-07	rs2627775	2	55877113	ENST00000260604	2	55891603	cis	C/T	T	-4.99293	Montgomery;Pickrell;-	-4.39404682913341;-2.7492679756765774;-	PNPT1	0.0105446
5.96336e-07	rs10172004	2	68951477	ENST00000488795	2	69002946	cis	C/T	T	4.99258	Montgomery;Pickrell;-	3.157891916468651;3.877240829076571;-	ARHGAP25	0.0106481
6.0192e-07	rs13330951	16	69563842	ENST00000379046	16	69751920	cis	G/A	G	4.99064	Montgomery;Pickrell;-	3.6615258154281376;3.4148595897001086;-	NQO1	0.0106358
6.06926e-07	rs7790095	7	36729757	ENST00000544647	7	36658397	cis	T/C	T	4.98907	Montgomery;Pickrell;deepSAGE_transcr	2.6080932390722085;1.718828257917424;4.147880346635061	AOAH	0.0106236
6.10707e-07	rs363206	16	66843950	ENST00000359087	16	66850828	cis	C/A	A	-4.98797	Montgomery;Pickrell;-	-2.9012791011008408;-4.105248851121821;-	NAE1	0.0106113
6.22187e-07	rs7973039	12	132582125	ENST00000537558	12	132569434	cis	A/G	G	-4.98437	Montgomery;Pickrell;-	-1.8628862557295025;-5.048290201373381;-	EP400NL	0.0107143
6.28004e-07	rs11942687	4	84145617	ENST00000426923	4	84024941	cis	T/C	T	4.98243	Montgomery;Pickrell;-	2.11294241152139;4.798514678461741;-	PLAC8	0.010702
6.28654e-07	rs476137	11	94213905	ENST00000407439	11	94190020	cis	G/T	T	4.98227	Montgomery;Pickrell;deepSAGE_transcr	2.8084574910281797;1.8482596923232932;3.863986602132464	MRE11A	0.0106897
6.39797e-07	rs4687758	3	53921894	ENST00000495993	3	53906140	cis	A/G	A	-4.97892	Montgomery;Pickrell;-	-2.0222270945039913;-4.895450767851899;-	ACTR8	0.0107922
6.45107e-07	rs17289116	9	32457529	ENST00000379883	9	32491012	cis	A/G	A	-4.97737	-;-;deepSAGE_transcr	-;-;-4.977367584882211	DDX58	0.0107798
6.61291e-07	rs4938605	11	118850707	ENST00000317011	11	118847209	cis	A/G	A	-4.97249	Montgomery;Pickrell;-	-3.647501068518019;-3.405401347641365;-	FOXR1	0.010882
6.7022e-07	rs2282259	9	139649379	ENST00000479767	9	139650373	cis	C/T	T	4.96983	Montgomery;Pickrell;-	4.887795510871923;2.2672492865992333;-	LCN8	0.010984
6.70912e-07	rs827993	6	158790653	ENST00000367094	6	158831550	cis	A/T	A	-4.96963	Montgomery;Pickrell;-	-4.210178395932152;-2.8855554849848617;-	TULP4	0.0109714
6.8489e-07	rs1971739	2	203484624	ENST00000392238	2	203567195	cis	C/G	G	-4.96563	-;-;deepSAGE_transcr	-;-;-4.965634171004489	FAM117B	0.0111617
6.8489e-07	rs10078863	5	14651386	ENST00000535119	5	14728115	cis	G/A	A	-4.96563	-;-;deepSAGE_transcr	-;-;-4.965634171004489	ANKH	0.0111617
6.8489e-07	rs3742345	14	95875342	ENST00000464767	14	95875016	cis	C/T	T	-4.96563	-;-;deepSAGE_transcr	-;-;-4.965634171004489	LINC00341	0.0111617
6.87719e-07	rs495139	18	676008	ENST00000340116	18	693291	cis	G/C	G	-4.9649	Montgomery;Pickrell;-	-3.508890921547277;-3.519346465603123;-	ENOSF1	0.011149
6.95557e-07	rs10131637	14	100669440	ENST00000554912	14	100760167	cis	G/C	G	4.96267	Montgomery;Pickrell;deepSAGE_transcr	2.3369711198598093;4.065265720702426;2.2699722135711666	SLC25A29	0.0111364
6.9771e-07	rs12911848	15	66817545	ENST00000319212	15	66605996	cis	G/A	A	-4.96208	Montgomery;Pickrell;-	-6.2877603393670665;-0.9787696379648129;-	DIS3L	0.0111237
7.01312e-07	rs1770992	14	104549879	ENST00000496087	14	104413486	cis	A/C	A	4.96112	Montgomery;Pickrell;-	3.844041985910204;3.208269214079324;-	TDRD9	0.0111111
7.07841e-07	rs2715555	17	38544624	ENST00000264644	17	38343010	cis	G/A	A	4.95935	Montgomery;-;-	4.959347086295553;-;-	RAPGEFL1	0.0112118
7.09299e-07	rs6856947	4	101103194	ENST00000273990	4	101109326	cis	A/C	A	4.95897	Montgomery;Pickrell;-	3.9831809024106897;3.078350929053427;-	DDIT4L	0.0111991
7.2778e-07	rs2730614	7	43915042	ENST00000432854	7	44099449	cis	A/G	A	4.95391	-;-;deepSAGE_transcr	-;-;4.953912127968972	DBNL	0.0117514
7.32284e-07	rs1279912	5	180690937	ENST00000433265	5	180690932	cis	G/A	A	-4.95268	Montgomery;Pickrell;-	-3.9738419197640202;-3.078350929053427;-	CTC-338M12.3	0.0117381
7.43662e-07	rs2767604	19	40609975	ENST00000221347	19	40397248	cis	C/T	C	4.94974	-;Pickrell;-	-;4.949743565982596;-	FCGBP	0.0119504
7.49799e-07	rs987495	1	79095581	ENST00000450498	1	79094771	cis	T/C	C	4.94809	Montgomery;Pickrell;-	2.842136048971639;4.105248851121821;-	IFI44L	0.0121622
7.5366e-07	rs13146272	4	187120211	ENST00000513354	4	187128862	cis	C/A	C	4.94716	Montgomery;Pickrell;-	2.3228508828172276;4.555157465800204;-	CYP4V2	0.0121485
7.58318e-07	rs3779589	7	157163614	ENST00000459889	7	157169922	cis	C/A	C	4.94593	Montgomery;Pickrell;deepSAGE_transcr	2.41044521009998;2.0480501666826463;3.9507729357512966	DNAJB6	0.0121348
7.60657e-07	rs6595423	5	122313534	ENST00000513881	5	122262759	cis	T/C	C	4.94535	Montgomery;Pickrell;-	3.6254117814030664;3.3865047483599704;-	SNX24	0.0123457
7.69295e-07	rs10973538	9	37775177	ENST00000488673	9	37765916	cis	T/C	T	-4.94312	Montgomery;Pickrell;-	-2.2152406286453843;-4.670786927590129;-	RG9MTD3	0.0125561
7.70085e-07	rs2499615	6	114319622	ENST00000368635	6	114181594	cis	A/G	G	-4.94294	Montgomery;Pickrell;deepSAGE_transcr	-3.499980247757041;-1.5386553329951056;-3.5214753799212333	MARCKS	0.012542
7.72459e-07	rs2343050	16	77363370	ENST00000248248	16	77230560	cis	T/C	C	-4.9422	-;-;deepSAGE_transcr	-;-;-4.942201406223897	MON1B	0.0126398
7.79625e-07	rs1535539	10	70231701	ENST00000399179	10	70202850	cis	A/G	G	-4.94058	Montgomery;Pickrell;-	-1.5164962628329295;-5.305207960198114;-	DNA2	0.0128492
7.86048e-07	rs9975588	21	47704896	ENST00000424538	21	47611655	cis	A/G	A	4.93888	Montgomery;Pickrell;-	3.323267023140895;3.6535572541647743;-	AP001468.1	0.013058
7.87662e-07	rs11544037	4	159588976	ENST00000511912	4	159612026	cis	A/C	A	4.93847	Montgomery;Pickrell;-	3.7797833315129443;3.2362613029800755;-	ETFDH	0.0130435
7.89278e-07	rs2619756	5	180285668	ENST00000506439	5	180283180	cis	A/G	G	4.93808	Montgomery;Pickrell;-	4.143387945597691;2.9038143181634717;-	ZFP62	0.013029
7.93335e-07	rs369250	22	21356566	ENST00000452284	22	21360564	cis	G/A	G	-4.93708	Montgomery;Pickrell;-	-3.688694411851387;-3.3152701844440555;-	AC002472.9	0.0131257
8.00687e-07	rs7359905	19	7701748	ENST00000221283	19	7707374	cis	T/C	C	-4.93537	Montgomery;Pickrell;-	-4.105441626305791;-2.924877879848914;-	STXBP2	0.0130966
8.00687e-07	rs2248490	21	44293744	ENST00000330317	21	44281422	cis	C/G	C	-4.93521	Montgomery;Pickrell;-	-2.110435012625733;-4.7557495038744015;-	WDR4	0.0130966
8.03975e-07	rs680583	1	144869084	ENST00000313431	1	144911479	cis	T/C	C	4.93454	Montgomery;Pickrell;-	3.253349838540918;3.71151577414123;-	PDE4DIP	0.0131929
8.13919e-07	rs7101509	11	130982648	ENST00000441665	11	131058282	cis	G/A	G	-4.93204	Montgomery;Pickrell;-	-3.1751908792486123;-3.7794803250171634;-	AP002856.4	0.013289
8.20614e-07	rs12441461	15	101124758	ENST00000559149	15	101127393	cis	G/C	G	4.93053	Montgomery;Pickrell;-	3.634428523956191;3.358209142907681;-	LINS	0.0134658
8.20614e-07	rs12134075	1	157586516	ENST00000473231	1	157657957	cis	A/G	A	4.9305	-;-;deepSAGE_transcr	-;-;4.930501956472664	FCRL3	0.0134658
8.20614e-07	rs3948157	5	179526163	ENST00000523487	5	179404530	cis	A/G	A	-4.9305	-;-;deepSAGE_transcr	-;-;-4.930501956472664	RNF130	0.0134658
8.21455e-07	rs4959810	6	3319871	ENST00000380375	6	3136019	cis	C/T	T	-4.93037	Montgomery;Pickrell;-	-2.5832444995045587;-4.3175851699650805;-	BPHL	0.0134509
8.23138e-07	rs7952176	11	111270228	ENST00000529065	11	111269644	cis	G/A	A	-4.92984	Montgomery;Pickrell;-	-2.519725575422643;-4.368768484160993;-	POU2AF1	0.0134361
8.31607e-07	rs10414850	19	50648319	ENST00000527209	19	50561948	cis	A/G	A	4.92799	-;Pickrell;-	-;4.927988082424589;-	CTD-2126E3.1	0.013831
8.31607e-07	rs10400545	12	121779733	ENST00000539079	12	121760678	cis	G/A	G	-4.92799	-;Pickrell;-	-;-4.927988082424589;-	ANAPC5	0.013831
8.31607e-07	rs2395309	6	33026246	ENST00000463066	6	33039174	cis	G/A	A	4.92799	-;Pickrell;-	-;4.927988082424589;-	HLA-DPA1	0.013831
8.36728e-07	rs1146607	1	76240768	ENST00000370824	1	76256493	cis	G/A	G	-4.92676	Montgomery;Pickrell;-	-2.56670196210172;-4.327801918836446;-	RABGGTB	0.0140351
8.4188e-07	rs2227891	20	25262769	ENST00000216962	20	25253677	cis	A/G	A	4.92546	Montgomery;Pickrell;deepSAGE_transcr	1.0311937290103625;2.8347494633021673;4.3030479546200775	PYGB	0.0140197
8.44467e-07	rs747328	3	132443661	ENST00000465756	3	132420858	cis	G/A	A	-4.92497	Montgomery;Pickrell;-	-2.8256771126357347;-4.085239416403304;-	NPHP3	0.0141138
8.48796e-07	rs9398971	6	131378927	ENST00000529208	6	131235449	cis	G/C	G	4.92395	Montgomery;Pickrell;-	2.231420632996013;4.6370705136285295;-	EPB41L2	0.0142077
8.51404e-07	rs2074412	17	35839066	ENST00000487847	17	35871792	cis	T/C	T	-4.92336	Montgomery;Pickrell;deepSAGE_transcr	-3.071766176055648;-3.946157152814044;-1.7262202378709652	DUSP14	0.0141921
8.56642e-07	rs10759761	9	117966294	ENST00000484171	9	118073868	cis	A/C	A	4.92218	Montgomery;Pickrell;-	3.1925149357760723;3.750306350275259;-	DEC1	0.0142857
8.69875e-07	rs5992493	22	19881556	ENST00000496729	22	19915877	cis	G/A	G	-4.91905	Montgomery;-;-	-4.919048534930752;-;-	TXNRD2	0.0143791
8.70764e-07	rs2072512	12	96408976	ENST00000551849	12	96397783	cis	A/T	A	-4.91881	-;-;deepSAGE_transcr	-;-;-4.918813729671901	RP11-256L6.3	0.0144723
8.76117e-07	rs10057864	5	102884838	ENST00000230792	5	102891525	cis	C/T	C	-4.91774	Montgomery;Pickrell;-	-3.49107691110462;-3.4717500157926566;-	NUDT12	0.0145652
8.78806e-07	rs11918767	3	148862430	ENST00000460120	3	148868786	cis	G/T	T	-4.91713	-;Pickrell;-	-;-4.917129582098442;-	HPS3	0.0145494
8.80602e-07	rs943991	14	21540062	ENST00000298693	14	21548281	cis	C/T	C	4.91677	Montgomery;Pickrell;-	3.890199362278891;3.1060938613190725;-	ARHGEF40	0.0145336
8.8511e-07	rs1863913	3	134200205	ENST00000332047	3	134242597	cis	T/C	C	-4.91576	Montgomery;Pickrell;-	-3.6434530880974365;-3.3299720258976295;-	CEP63	0.0145179
8.94191e-07	rs2339973	12	112520883	ENST00000552111	12	112325593	cis	C/T	T	4.91367	Montgomery;Pickrell;deepSAGE_transcr	4.452932807325955;1.9783655239148956;2.3299158387846406	MAPKAPK5	0.0149351
8.95104e-07	rs10741725	11	17320797	ENST00000458064	11	17334934	cis	G/T	T	-4.91355	Montgomery;Pickrell;-	-2.8674507137368375;-4.03537151997319;-	NUCB2	0.0149189
9.05207e-07	rs1969759	6	42955524	ENST00000244625	6	42713398	cis	C/T	T	-4.91127	Montgomery;Pickrell;-	-2.66623952538318;-4.215953524768344;-	TBCC	0.0150108
9.18224e-07	rs3778022	6	36948246	ENST00000536757	6	36743959	cis	C/T	T	4.90854	Montgomery;-;deepSAGE_transcr	1.9105536396955587;-;4.756330086471748	PI16	0.0152104
9.21037e-07	rs28582264	7	100897871	ENST00000435848	7	100889178	cis	C/T	T	-4.90789	Montgomery;Pickrell;-	-3.425363246803973;-3.519346465603123;-	FIS1	0.0153017
9.248e-07	rs1125853	8	30568635	ENST00000414019	8	30560403	cis	G/C	C	4.90714	-;-;deepSAGE_transcr	-;-;4.907136677029523	GSR	0.0152688
9.248e-07	rs4561481	16	31259553	ENST00000268296	16	31380413	cis	A/G	G	-4.90714	-;-;deepSAGE_transcr	-;-;-4.907136677029523	ITGAX	0.0152688
9.46728e-07	rs1654459	19	55574907	ENST00000543010	19	55494565	cis	A/G	G	-4.90243	Montgomery;Pickrell;deepSAGE_transcr	-3.020378601568609;-2.240824832058255;-3.2273037315962707	NLRP2	0.0154672
9.7509e-07	rs3111779	2	231793015	ENST00000412556	2	231589988	cis	G/A	A	4.89669	Montgomery;Pickrell;-	3.880950389169648;3.0836699421473184;-	AC084031.1	0.0157725
9.79066e-07	rs11064213	12	6580376	ENST00000540915	12	6792611	cis	G/A	G	4.89587	Montgomery;Pickrell;-	3.437809238718903;3.4907678812065686;-	ZNF384	0.0157556
9.8106e-07	rs9824235	3	121432177	ENST00000410125	3	121374386	cis	G/T	T	-4.89547	-;-;deepSAGE_transcr	-;-;-4.895470750002843	U4	0.015812
9.8106e-07	rs6771728	3	156263097	ENST00000265044	3	156265451	cis	A/G	G	-4.89547	-;-;deepSAGE_transcr	-;-;-4.895470750002843	SSR3	0.015812
9.8106e-07	rs2447150	8	120385182	ENST00000259526	8	120432569	cis	C/T	T	-4.89547	-;-;deepSAGE_transcr	-;-;-4.895470750002843	NOV	0.015812
9.89074e-07	rs6863905	5	79511472	ENST00000509193	5	79479656	cis	G/T	G	4.89394	Montgomery;Pickrell;-	3.731479366016465;3.226924491387733;-	SERINC5	0.0160085
9.93104e-07	rs7817629	8	41400313	ENST00000314214	8	41517817	cis	G/A	A	-4.893	Montgomery;Pickrell;-	-4.9086166339546535;-2.1442214894681038;-	ANK1	0.0159915
1.01349e-06	rs2247374	9	130297246	ENST00000486587	9	130215051	cis	T/C	C	4.88919	Montgomery;Pickrell;-	2.918226068629133;3.9560357167359412;-	LRSAM1	0.0162939
1.01866e-06	rs2657381	7	158651087	ENST00000454771	7	158738161	cis	G/A	A	-4.88802	Montgomery;Pickrell;-	-3.6434530880974365;-3.29241224347168;-	WDR60	0.016383
1.02801e-06	rs4759018	12	53945545	ENST00000545214	12	53697232	cis	G/A	G	-4.8863	Montgomery;Pickrell;-	-2.484262705587531;-4.348265200336932;-	C12orf10	0.0166844
1.0385e-06	rs6004658	22	25856231	ENST00000398215	22	25621662	cis	C/T	T	4.88431	Montgomery;Pickrell;-	1.6418485272960845;5.114591975300776;-	CRYBB2	0.0167728
1.04061e-06	rs11581074	1	45142209	ENST00000476724	1	45129516	cis	G/A	G	-4.88382	-;-;deepSAGE_transcr	-;-;-4.883815900296667	TMEM53	0.0168432
1.04061e-06	rs10750422	11	129692580	ENST00000524567	11	129724668	cis	G/A	A	-4.88382	-;-;deepSAGE_transcr	-;-;-4.883815900296667	TMEM45B	0.0168432
1.05442e-06	rs6998917	8	144624128	ENST00000517300	8	144624425	cis	G/A	G	-4.88139	Montgomery;Pickrell;-	-3.8072717563573915;-3.133888938318872;-	RP11-661A12.4	0.0169312
1.05656e-06	rs918257	14	76601956	ENST00000261530	14	76643705	cis	G/A	A	-4.88085	Montgomery;Pickrell;-	-1.4774536967683327;-5.259978665606614;-	C14orf118	0.0169133
1.08478e-06	rs2802963	1	235084066	ENST00000423175	1	235097172	cis	A/G	A	4.87572	Montgomery;Pickrell;-	3.49107691110462;3.4148595897001086;-	RP11-443B7.1	0.017529
1.0925e-06	rs17628118	5	153647261	ENST00000524264	5	153798552	cis	G/C	G	4.87436	Montgomery;Pickrell;-	3.044943264732776;3.8184887075817593;-	CTB-157D17.1	0.0175975
1.0925e-06	rs4801273	19	59000273	ENST00000263093	19	59016568	cis	G/A	G	4.87432	Montgomery;Pickrell;deepSAGE_transcr	3.473292124908103;4.22607347921596;1.0843945162257227	SLC27A5	0.0175975
1.09472e-06	rs9410048	9	140646023	ENST00000494249	9	140719990	cis	T/C	C	4.87382	-;Pickrell;-	-;4.873822477575127;-	EHMT1	0.0176842
1.10028e-06	rs2056865	7	116220532	ENST00000456473	7	116182673	cis	A/G	G	-4.87285	Montgomery;Pickrell;-	-2.842136048971639;-4.006240508078377;-	CAV1	0.0177708
1.10474e-06	rs12987765	2	152127902	ENST00000243346	2	152136775	cis	C/T	C	4.87217	-;-;deepSAGE_transcr	-;-;4.872172079861443	NMI	0.0178197
1.10474e-06	rs1249760	9	117070767	ENST00000431067	9	117093840	cis	A/C	A	-4.87217	-;-;deepSAGE_transcr	-;-;-4.872172079861443	ORM2	0.0178197
1.10474e-06	rs4941612	13	33123928	ENST00000503814	13	33095373	cis	C/T	T	4.87217	-;-;deepSAGE_transcr	-;-;4.872172079861443	N4BP2L2	0.0178197
1.10698e-06	rs1468488	22	17590744	ENST00000425985	22	17578337	cis	T/C	C	4.87169	Montgomery;Pickrell;deepSAGE_transcr	0.5619149984734287;2.7492679756765774;4.698806342664985	IL17RA	0.017801
1.11035e-06	rs10401904	19	53120559	ENST00000545872	19	53128634	cis	C/T	T	-4.87113	Montgomery;Pickrell;deepSAGE_transcr	-1.8470218894577832;-2.0655047779916926;-4.269654928684353	ZNF83	0.0177824
1.11824e-06	rs2845727	21	37464539	ENST00000399207	21	37424269	cis	C/T	T	4.86963	Montgomery;Pickrell;-	2.6099922289805066;4.205843020492698;-	SETD4	0.0177638
1.13305e-06	rs4958955	5	177260129	ENST00000512851	5	177306714	cis	T/C	T	4.86703	Montgomery;-;-	4.867030826546941;-;-	RP11-423H2.1	0.0181628
1.1562e-06	rs9906015	17	29297211	ENST00000535605	17	29312505	cis	C/T	T	4.86303	-;Pickrell;-	-;4.863027133509806;-	RNF135	0.0186653
1.17742e-06	rs7790537	7	30838631	ENST00000434909	7	30928218	cis	G/A	G	-4.85958	Montgomery;Pickrell;-	-3.825639748838929;-3.0875928205002983;-	AQP1	0.0191667
1.17861e-06	rs259724	13	46903473	ENST00000535073	13	46964713	cis	G/A	G	-4.85929	Montgomery;-;deepSAGE_transcr	-1.4073242575932592;-;-5.0953382077915865	PPP1R2P4	0.0191467
1.18577e-06	rs5994574	22	32866934	ENST00000266087	22	32882739	cis	T/C	C	-4.85803	Montgomery;Pickrell;-	-3.964512116210798;-2.958718036835865;-	FBXO7	0.0193347
1.18937e-06	rs7944798	11	111197776	ENST00000532918	11	111169942	cis	C/T	T	4.85751	Montgomery;Pickrell;-	3.2942485753959097;3.5699064578252386;-	C11orf92	0.0193146
1.1966e-06	rs4846048	1	11846252	ENST00000376480	1	11906803	cis	G/A	G	-4.85638	Montgomery;Pickrell;-	-3.688694411851387;-3.208269214079324;-	NPPA	0.0195021
1.20023e-06	rs1868844	2	46768559	ENST00000505245	2	46765290	cis	A/G	A	4.85576	Montgomery;Pickrell;-	1.1516543162082025;5.5234201419333795;-	ATP6V1E2	0.0195855
1.20265e-06	rs2028760	3	12372882	ENST00000397026	3	12403204	cis	A/G	A	4.85531	Montgomery;Pickrell;-	2.5832444995045587;4.215953524768344;-	PPARG	0.0197723
1.20387e-06	rs10797666	1	181018799	ENST00000367579	1	181013899	cis	A/C	C	-4.8551	Montgomery;Pickrell;-	-2.7916496609176296;-4.025424326641516;-	MR1	0.0198347
1.20387e-06	rs2734971	6	29834449	ENST00000429656	6	29910348	cis	A/G	A	4.85501	Montgomery;Pickrell;-	3.262066386723216;3.5958654638672254;-	HCG4P5	0.0198347
1.21118e-06	rs1454247	4	69341579	ENST00000317746	4	69418573	cis	T/C	T	-4.85385	Montgomery;Pickrell;-	-4.316156372967265;-2.6320453919377194;-	UGT2B17	0.0198142
1.22223e-06	rs1760927	14	20956444	ENST00000554056	14	20941395	cis	T/C	T	-4.85203	Montgomery;Pickrell;-	-3.393615661425031;-3.4717500157926566;-	PNP	0.02
1.23461e-06	rs4757615	11	18119884	ENST00000529793	11	18218544	cis	C/T	T	-4.8501	Montgomery;Pickrell;-	-2.8168692346408997;-3.9956348439800973;-	RP11-113D6.9	0.0200824
1.2396e-06	rs1253107	14	59952947	ENST00000543619	14	59940807	cis	G/A	G	-4.84937	-;Pickrell;-	-;-4.8493708991072575;-	C14orf149	0.0200617
1.24211e-06	rs2382845	17	72499759	ENST00000330793	17	72539764	cis	A/T	T	-4.84892	-;-;deepSAGE_transcr	-;-;-4.848917335822632	CD300C	0.0200411
1.24587e-06	rs2964013	5	153197696	ENST00000520313	5	153395491	cis	A/T	T	4.84826	Montgomery;Pickrell;-	3.3671834292728344;3.4907678812065686;-	FAM114A2	0.0202259
1.2509e-06	rs9550141	13	113204382	ENST00000464139	13	113221622	cis	T/C	T	-4.84758	Montgomery;Pickrell;deepSAGE_transcr	-3.106143486923542;-3.5671174975795537;-1.9129810387965787	TUBGCP3	0.0202051
1.2623e-06	rs1553987	3	57275145	ENST00000542404	3	57308287	cis	A/G	G	-4.84568	Montgomery;Pickrell;-	-3.2163077397906097;-3.624678439484217;-	APPL1	0.0206967
1.26612e-06	rs1790324	11	71150520	ENST00000529120	11	71174298	cis	T/G	G	4.84508	Montgomery;Pickrell;-	3.7432492246800115;3.1431656677642663;-	NADSYN1	0.0207779
1.2828e-06	rs527789	18	32651796	ENST00000538170	18	32671555	cis	C/G	G	4.84252	Montgomery;Pickrell;deepSAGE_transcr	2.9012791011008408;2.668028625467155;2.8556807377972007	MAPRE2	0.0207566
1.2997e-06	rs6596456	5	138167497	ENST00000541863	5	138179929	cis	G/A	A	-4.83998	Montgomery;Pickrell;deepSAGE_transcr	-1.9807925716258854;-2.967887451954244;-3.3213366594660023	CTNNA1	0.0210419
1.31681e-06	rs4132121	3	20240219	ENST00000468400	3	20190117	cis	A/C	A	4.83731	-;-;deepSAGE_transcr	-;-;4.8373063173314765	KAT2B	0.0211009
1.31681e-06	rs527051	11	126066948	ENST00000298317	11	126076790	cis	C/T	T	4.83731	-;-;deepSAGE_transcr	-;-;4.8373063173314765	RPUSD4	0.0211009
1.32478e-06	rs2070573	21	45750346	ENST00000462742	21	45754220	cis	A/C	A	-4.83601	Montgomery;Pickrell;-	-2.9757956134359147;-3.8307344003955133;-	C21orf2	0.0210794
1.3328e-06	rs17624012	4	185286768	ENST00000512674	4	185288682	cis	G/A	A	4.83493	Montgomery;Pickrell;-	2.54192268458195;4.22607347921596;-	RP11-290F5.1	0.0212614
1.35032e-06	rs6744132	2	239144542	ENST00000470346	2	239137007	cis	G/A	G	4.83222	Montgomery;Pickrell;deepSAGE_transcr	1.8311696965326958;2.6590258177030943;3.702541076730474	AC016757.3	0.0212398
1.39303e-06	rs4800723	18	23755158	ENST00000269138	18	23633415	cis	T/C	C	4.82617	Montgomery;Pickrell;-	1.3839884220930454;5.271263658882513;-	SS18	0.0219289
1.39582e-06	rs6891070	5	57841598	ENST00000396776	5	57790089	cis	A/T	A	-4.82571	-;-;deepSAGE_transcr	-;-;-4.825706138332495	GAPT	0.0220871
1.39582e-06	rs2268922	20	56979124	ENST00000476395	20	57017320	cis	A/T	A	4.82571	-;-;deepSAGE_transcr	-;-;4.825706138332495	VAPB	0.0220871
1.40849e-06	rs11563535	7	90117365	ENST00000451029	7	89904296	cis	A/G	A	-4.82385	Montgomery;Pickrell;-	-3.7523703100842916;-3.1060938613190725;-	C7orf63	0.022166
1.41841e-06	rs7790537	7	30838631	ENST00000509504	7	30928218	cis	G/A	G	-4.8225	Montgomery;Pickrell;-	-3.7706373276982776;-3.0875928205002983;-	RP5-877J2.1	0.0223458
1.42269e-06	rs4148807	7	87105812	ENST00000440025	7	87031765	cis	G/A	A	-4.82191	Montgomery;Pickrell;-	-2.150671269229049;-4.565613627083069;-	ABCB4	0.0223232
1.42984e-06	rs17136728	7	102989726	ENST00000435536	7	102866937	cis	T/G	G	-4.82086	Montgomery;Pickrell;-	-2.8168692346408997;-3.9560357167359412;-	DPY19L2P2	0.0223007
1.43271e-06	rs4809426	20	61482099	ENST00000217162	20	61484802	cis	G/T	G	4.82042	Montgomery;Pickrell;-	3.9087238227665306;2.958718036835865;-	TCFL5	0.0222782
1.45004e-06	rs1281958	6	153457680	ENST00000367225	6	153348517	cis	A/C	A	4.81818	Montgomery;Pickrell;-	2.3044226234688785;4.420204022795959;-	RGS17	0.0225579
1.46318e-06	rs3861761	2	132464058	ENST00000355171	2	132502460	cis	A/G	G	-4.81626	Montgomery;Pickrell;-	-4.181493296254101;-2.7040870773060988;-	C2orf27A	0.0228141
1.46318e-06	rs7795944	7	149571466	ENST00000464939	7	149572543	cis	A/G	G	4.81623	Montgomery;Pickrell;-	0.3338147173999615;6.216479789351518;-	RP4-751H13.6	0.0228141
1.46758e-06	rs16938067	8	73049287	ENST00000457356	8	72862442	cis	T/C	C	-4.81573	Montgomery;Pickrell;-	-2.353269721619734;-4.3780626627963075;-	RP11-383H13.1	0.0227912
1.47643e-06	rs17161729	5	108660528	ENST00000512693	5	108617445	cis	G/C	C	4.8145	Montgomery;Pickrell;deepSAGE_transcr	2.06016135057435;2.1442214894681038;3.9398978828750244	CTD-2587M2.1	0.0229689
1.47791e-06	rs6493333	15	48939046	ENST00000558061	15	48941180	cis	C/T	T	4.81433	Montgomery;Pickrell;-	2.56670196210172;4.175567801256029;-	RP11-227D13.1	0.0229459
1.4883e-06	rs977785	6	6588881	ENST00000230568	6	6622071	cis	A/C	A	-4.81285	Montgomery;Pickrell;-	-2.8590071375064663;-3.9067266890199117;-	LY86	0.0229229
1.51384e-06	rs1366297	5	6608150	ENST00000506139	5	6616418	cis	T/C	T	-4.80942	Montgomery;Pickrell;-	-3.3408131623884367;-3.4622513530972943;-	NSUN2	0.0231768
1.51384e-06	rs4245917	3	178763614	ENST00000311417	3	178762539	cis	G/A	G	-4.80942	Montgomery;Pickrell;-	-3.9925291044971063;-2.867317549971734;-	ZMAT3	0.0231768
1.54597e-06	rs214252	16	347184	ENST00000461023	16	366881	cis	A/G	G	-4.80535	Montgomery;Pickrell;deepSAGE_transcr	-0.9900020907604965;-2.1092013425791807;-4.814116751976805	AXIN1	0.0236527
1.54752e-06	rs979877	12	4757896	ENST00000545990	12	4741474	cis	C/T	T	-4.80515	Montgomery;Pickrell;-	-3.499980247757041;-3.3111794097620186;-	AKAP3	0.0237288
1.56619e-06	rs1544451	7	139646469	ENST00000397560	7	139830690	cis	C/T	C	-4.80269	Montgomery;Pickrell;-	-3.761499665852349;-3.0691147574887205;-	JHDM1D	0.024004
1.56775e-06	rs12050102	14	20910232	ENST00000556124	14	20916469	cis	T/G	T	4.80254	-;-;deepSAGE_transcr	-;-;4.802538111650271	OSGEP	0.0239563
1.56775e-06	rs11156734	14	21347232	ENST00000304639	14	21360032	cis	T/C	C	4.80254	-;-;deepSAGE_transcr	-;-;4.802538111650271	RNASE3	0.0239563
1.58824e-06	rs9837442	3	39419481	ENST00000326306	3	39373067	cis	A/T	T	-4.79994	Montgomery;Pickrell;-	-2.4678284295631614;-4.246341903045223;-	CCR8	0.0241311
1.60098e-06	rs335434	5	176867276	ENST00000425316	5	176870102	cis	T/C	T	4.79833	Montgomery;Pickrell;-	2.8590071375064663;3.8870612348877374;-	RP11-1334A24.4	0.0242063
1.60258e-06	rs10413616	19	14695336	ENST00000339847	19	14707583	cis	G/A	A	-4.79804	Montgomery;Pickrell;-	-1.673290416561006;-4.979119794465503;-	CLEC17A	0.0241824
1.61704e-06	rs6037128	20	25477883	ENST00000414393	20	25631695	cis	C/T	T	-4.79623	Montgomery;Pickrell;-	-2.2152406286453843;-4.471897387715081;-	RP4-694B14.5	0.0242574
1.62027e-06	rs4764844	12	100421288	ENST00000397112	12	100558813	cis	T/C	C	4.79585	-;Pickrell;-	-;4.795845201633871;-	GOLGA2P5	0.0243323
1.62189e-06	rs706271	5	14288946	ENST00000537187	5	14326638	cis	C/T	T	4.79577	Montgomery;Pickrell;-	2.5832444995045587;4.1353306898847615;-	TRIO	0.0243083
1.62513e-06	rs11242465	5	138762305	ENST00000434752	5	138729260	cis	T/G	T	-4.79522	Montgomery;Pickrell;-	-2.8758996751517865;-3.867428590942146;-	C5orf65	0.0242843
1.63e-06	rs11155475	6	146872685	ENST00000367490	6	147097126	cis	G/A	A	-4.79479	Montgomery;-;-	-4.794790964418087;-;-	C6orf103	0.0242365
1.63e-06	rs483428	2	25305136	ENST00000454027	2	25060633	cis	C/T	T	4.79479	Montgomery;-;-	4.794790964418087;-;-	ADCY3	0.0242365
1.64634e-06	rs34675863	17	79626013	ENST00000374741	17	79632842	cis	T/C	C	-4.79261	Montgomery;Pickrell;-	-2.0382337076762687;-4.628582748633834;-	C17orf90	0.0245079
1.65622e-06	rs11710013	3	47296921	ENST00000456408	3	47438714	cis	T/C	T	4.79151	Montgomery;Pickrell;-	3.209864299064292;3.557549146792387;-	PTPN23	0.0244838
1.66118e-06	rs4639	8	11644751	ENST00000455213	8	11636028	cis	A/G	G	4.79097	-;-;deepSAGE_transcr	-;-;4.790970170971767	NEIL2	0.0248039
1.66118e-06	rs425694	17	7016239	ENST00000450034	17	7014645	cis	A/C	C	4.79097	-;-;deepSAGE_transcr	-;-;4.790970170971767	ASGR2	0.0248039
1.66118e-06	rs349050	19	44301425	ENST00000407385	19	44277904	cis	G/A	G	-4.79097	-;-;deepSAGE_transcr	-;-;-4.790970170971767	KCNN4	0.0248039
1.66283e-06	rs7461545	8	99305363	ENST00000430223	8	99254312	cis	G/A	A	-4.7906	Montgomery;Pickrell;-	-3.1665382743840085;-3.5958654638672254;-	NIPAL2	0.0247796
1.66449e-06	rs12024479	1	110220086	ENST00000493171	1	110202428	cis	G/C	G	-4.79047	Montgomery;Pickrell;-	-1.9423950562710715;-4.713174729286042;-	GSTM4	0.0247554
1.67448e-06	rs6515810	20	3370861	ENST00000252032	20	3309111	cis	T/C	C	4.78926	Montgomery;Pickrell;-	1.6575641071296114;4.97155075957357;-	C20orf194	0.0248289
1.69462e-06	rs2802963	1	235084066	ENST00000423963	1	235094357	cis	A/G	A	4.78689	Montgomery;Pickrell;-	3.296998299532881;3.4717500157926566;-	RP11-443B7.2	0.0251953
1.71499e-06	rs4128766	15	81543469	ENST00000394660	15	81547162	cis	G/A	A	4.78443	Montgomery;Pickrell;deepSAGE_transcr	2.3614251753556235;2.7402220971181075;3.1337396119729486	IL16	0.0259512
1.74252e-06	rs11136299	8	144124512	ENST00000523099	8	144122669	cis	C/T	C	-4.78122	Montgomery;Pickrell;-	-2.4350122022774303;-4.256047078891821;-	C8orf31	0.0262183
1.75819e-06	rs663015	11	72499035	ENST00000545082	11	72479412	cis	C/T	C	4.77941	-;-;deepSAGE_transcr	-;-;4.779412883791424	STARD10	0.0263875
1.76344e-06	rs11644459	16	30095236	ENST00000395224	16	30100143	cis	T/C	T	4.77889	Montgomery;Pickrell;-	2.1667912891346908;4.49264820832838;-	TBX6	0.0264591
1.76871e-06	rs7982373	13	115007089	ENST00000484907	13	115019245	cis	G/A	G	4.77823	Montgomery;Pickrell;-	1.7836849252756601;4.841473759683448;-	CDC16	0.0265306
1.774e-06	rs16996320	19	19887292	ENST00000545006	19	19921064	cis	C/T	T	4.77778	Montgomery;Pickrell;-	3.0631868191682425;3.672846789193623;-	ZNF506	0.0266019
1.77753e-06	rs489568	15	63171629	ENST00000558400	15	63350610	cis	T/C	C	-4.77738	Montgomery;Pickrell;-	-3.834836568241189;-2.967887451954244;-	TPM1	0.0266731
1.7793e-06	rs10264092	7	8218798	ENST00000455539	7	8227592	cis	A/G	G	4.77711	-;Pickrell;-	-;4.7771080738983445;-	ICA1	0.0267442
1.78107e-06	rs8010151	14	24423582	ENST00000543741	14	24430155	cis	A/G	G	-4.77693	Montgomery;Pickrell;-	-0.8749554228375536;-5.69980028210635;-	DHRS4	0.0266925
1.78107e-06	rs2288996	8	142200760	ENST00000517813	8	142200246	cis	T/C	T	-4.77683	Montgomery;-;deepSAGE_transcr	0.579655193580914;-;-6.553502486483334	DENND3	0.0266925
1.79886e-06	rs7034505	9	27151394	ENST00000380062	9	27009649	cis	A/G	A	4.77481	Montgomery;Pickrell;-	3.7706373276982776;3.023018845091392;-	IFT74	0.0267633
1.80423e-06	rs3733755	5	180374484	ENST00000376842	5	180477871	cis	C/A	A	-4.77427	Montgomery;-;-	-4.7742735117550525;-;-	BTNL9	0.0272201
1.80962e-06	rs1981431	20	43975451	ENST00000537976	20	43966090	cis	A/C	A	-4.77378	Montgomery;Pickrell;-	-3.0889428040922216;-3.6439236154908023;-	SDC4	0.0273867
1.81322e-06	rs6132086	20	18568043	ENST00000494921	20	18590715	cis	G/T	T	-4.77335	Montgomery;Pickrell;-	-3.349596414788829;-3.405401347641365;-	DTD1	0.0273603
1.83314e-06	rs9974970	21	38340843	ENST00000336648	21	38243014	cis	C/T	C	4.7711	Montgomery;Pickrell;-	3.1365131502121653;3.5958654638672254;-	HLCS	0.0276227
1.83496e-06	rs1047401	1	112259272	ENST00000436150	1	112209253	cis	T/C	C	-4.77092	Montgomery;-;deepSAGE_transcr	-1.3839884220930454;-;-5.000868724658912	RAP1A	0.0275962
1.86433e-06	rs1292244	20	5179693	ENST00000535100	20	5165235	cis	C/A	C	4.76764	Montgomery;-;deepSAGE_transcr	2.280053294244812;-;4.280777134181717	CDS2	0.02805
1.86989e-06	rs2669172	12	122158662	ENST00000330079	12	122072519	cis	G/C	G	4.7672	Montgomery;Pickrell;deepSAGE_transcr	1.6969002552291097;3.8087247530137254;2.70278494561093	ORAI1	0.028023
1.87547e-06	rs10084150	19	12093923	ENST00000489336	19	12106556	cis	C/T	C	-4.76642	-;Pickrell;-	-;-4.766422811922766;-	CTD-2006C1.2	0.0279693
1.87547e-06	rs605915	9	33109371	ENST00000379721	9	33244363	cis	G/A	A	-4.76642	-;Pickrell;-	-;-4.766422811922766;-	SPINK4	0.0279693
1.87733e-06	rs2501966	6	49457835	ENST00000335783	6	49445958	cis	G/A	G	4.76622	Montgomery;Pickrell;-	3.0460458937172294;3.672846789193623;-	CENPQ	0.0280383
1.88292e-06	rs41410549	2	32894470	ENST00000317907	2	32949623	cis	G/C	C	-4.76579	Montgomery;Pickrell;-	-2.1587294393770855;-4.482267503326582;-	TTC27	0.0281071
1.89604e-06	rs2968474	16	88970566	ENST00000466823	16	88785813	cis	G/A	A	4.76438	Montgomery;Pickrell;-	4.612016863148773;2.240824832058255;-	PIEZO1	0.0280802
1.97466e-06	rs1220412	1	9926229	ENST00000539822	1	9837163	cis	C/T	C	4.75606	Montgomery;Pickrell;-	1.4151073123531976;5.1479292659905145;-	CLSTN1	0.0293893
1.97662e-06	rs7377975	4	6200070	ENST00000473053	4	6128883	cis	A/G	A	4.75583	Montgomery;Pickrell;deepSAGE_transcr	1.3684421696201887;2.650027690081629;3.961655732091561	JAKMIP1	0.0293613
1.98643e-06	rs11081675	18	28580677	ENST00000438199	18	28664148	cis	G/A	A	4.75486	Montgomery;Pickrell;-	3.282210710379344;3.4432744235297017;-	DSC2	0.0294286
1.99037e-06	rs4233366	1	161159147	ENST00000490414	1	161187031	cis	T/C	T	4.75458	Montgomery;Pickrell;deepSAGE_transcr	2.2557194587564386;2.0480501666826463;3.7776794025908096	FCER1G	0.0294006
1.99826e-06	rs4900594	14	104251006	ENST00000555391	14	104205791	cis	T/C	T	-4.75374	Montgomery;Pickrell;-	-2.231420632996013;-4.39959918519417;-	PPP1R13B	0.0296578
2.01016e-06	rs3856723	3	111830213	ENST00000484828	3	111820685	cis	C/T	C	-4.75243	Montgomery;Pickrell;-	-3.349596414788829;-3.3770663352080805;-	C3orf52	0.0299145
2.02013e-06	rs3809404	14	101356010	ENST00000519709	14	101309908	cis	A/G	G	-4.75152	Montgomery;Pickrell;-	-3.936577379794808;-2.8399994357001512;-	MEG3	0.029981
2.03216e-06	rs2329573	21	45198522	ENST00000480147	21	45195129	cis	G/C	C	-4.75025	Montgomery;Pickrell;deepSAGE_transcr	-3.7286558997055734;-1.4532450255144205;-3.123371741530942	CSTB	0.0300474
2.05438e-06	rs32812	5	14516583	ENST00000284274	5	14682338	cis	C/G	G	-4.74805	Montgomery;Pickrell;-	-3.218548537800918;-3.4907678812065686;-	FAM105B	0.0302083
2.06048e-06	rs11803220	1	181394287	ENST00000358338	1	181611713	cis	A/G	G	4.74743	Montgomery;Pickrell;-	3.5984081503499956;3.1431656677642663;-	CACNA1E	0.030369
2.07889e-06	rs3741302	11	114270604	ENST00000325636	11	114266652	cis	C/A	A	-4.74568	Montgomery;Pickrell;-	-2.5089472596681968;-4.1353306898847615;-	C11orf71	0.0305293
2.08506e-06	rs251693	19	48615437	ENST00000354276	19	48582604	cis	C/T	C	-4.74507	Montgomery;Pickrell;-	-2.8337084910691717;-3.83804053670986;-	PLA2G4C	0.0306893
2.09125e-06	rs2296744	6	33740382	ENST00000506578	6	33741950	cis	A/G	G	4.74456	Montgomery;Pickrell;-	4.09779261978138;2.684564983862925;-	LEMD2	0.0308491
2.10368e-06	rs4739	6	160219337	ENST00000367034	6	160215483	cis	A/G	A	-4.74331	Montgomery;Pickrell;-	-1.3839884220930454;-5.159069752183302;-	MRPL18	0.0311027
2.10576e-06	rs4648611	1	1550702	ENST00000463492	1	1552025	cis	G/A	A	4.74316	Montgomery;Pickrell;-	4.181493296254101;2.605106526742229;-	MIB2	0.0310734
2.1141e-06	rs3814833	14	92583579	ENST00000329559	14	92585364	cis	G/A	G	-4.74239	Montgomery;Pickrell;-	-2.3044226234688785;-4.3175851699650805;-	NDUFB1	0.0313264
2.11619e-06	rs12317171	12	51337669	ENST00000550714	12	51406659	cis	T/C	C	-4.74207	Montgomery;Pickrell;-	-2.9777157232450646;-3.7039621579131428;-	SLC11A2	0.031297
2.14988e-06	rs6824105	4	38754189	ENST00000385209	4	38869700	cis	G/A	A	4.73883	Montgomery;Pickrell;-	3.964512116210798;2.792421015221453;-	MIR574	0.0315493
2.16051e-06	rs3740088	10	45433145	ENST00000298298	10	45494741	cis	C/A	C	-4.73784	Montgomery;Pickrell;-	-4.124395083778912;-2.650027690081629;-	C10orf25	0.0318011
2.16478e-06	rs7242481	18	33709217	ENST00000539560	18	33732274	cis	G/A	A	4.73757	Montgomery;Pickrell;-	3.2446398069836655;3.452759498583163;-	ELP2	0.0317713
2.16905e-06	rs11246300	11	749776	ENST00000530688	11	830641	cis	C/T	T	4.73703	Montgomery;-;deepSAGE_transcr	1.2565277149434348;-;5.048009663382075	EFCAB4A	0.0317416
2.17548e-06	rs680714	1	114639939	ENST00000460653	1	114442190	cis	G/T	G	-4.73654	Montgomery;Pickrell;-	-3.451775227317826;-3.2643087428373048;-	AP4B1	0.0318054
2.17978e-06	rs902696	2	113954879	ENST00000409656	2	113950882	cis	A/C	C	-4.73609	Montgomery;Pickrell;-	-4.733398542929631;-2.091712338506793;-	PSD4	0.0318692
2.18623e-06	rs1057077	12	7022085	ENST00000007969	12	7018652	cis	A/T	A	4.73544	Montgomery;Pickrell;-	3.3759872493901915;3.3299720258976295;-	LRRC23	0.0319328
2.19704e-06	rs6026975	20	58157844	ENST00000395639	20	58301184	cis	A/G	G	-4.7346	Montgomery;Pickrell;-	-3.4466692009512814;-3.2643087428373048;-	PHACTR3	0.0322791
2.19704e-06	rs221306	20	35280268	ENST00000373803	20	35327312	cis	T/C	C	4.73444	-;Pickrell;-	-;4.734438532607775;-	NDRG3	0.0322791
2.19704e-06	rs11975795	7	86856452	ENST00000421293	7	86964734	cis	T/G	T	-4.73444	-;Pickrell;-	-;-4.734438532607775;-	TP53TG1	0.0322791
2.19704e-06	rs12680655	8	135637337	ENST00000519827	8	135604552	cis	G/C	G	-4.73444	Montgomery;Pickrell;-	-3.3847979836611044;-3.320572523100406;-	ZFAT	0.0322791
2.20138e-06	rs1986601	2	70207503	ENST00000416395	2	70285264	cis	A/G	G	-4.73406	Montgomery;-;deepSAGE_transcr	-2.909749834291787;-;-3.734700468134909	PCBP1-AS1	0.0322491
2.21008e-06	rs17581959	8	21807757	ENST00000544659	8	21768793	cis	A/G	G	-4.73329	-;-;deepSAGE_transcr	-;-;-4.733289355052476	DOK2	0.0325905
2.21444e-06	rs4900928	14	50020817	ENST00000497398	14	50044311	cis	G/A	A	-4.73282	Montgomery;Pickrell;deepSAGE_transcr	-1.4228926113407785;-3.9165718074866964;-2.7740031471110473	RPL32P29	0.0325603
2.22538e-06	rs6986075	8	27174900	ENST00000380544	8	27156023	cis	C/T	C	-4.7319	Montgomery;Pickrell;-	-1.8787629195373106;-4.691957667985218;-	TRIM35	0.0327155
2.24078e-06	rs4796224	17	34842521	ENST00000225410	17	34847072	cis	G/A	G	4.73044	Montgomery;Pickrell;-	2.413748536196694;4.195741925542672;-	ZNHIT3	0.032963
2.26519e-06	rs28582264	7	100897871	ENST00000401528	7	100878737	cis	C/T	T	4.72834	Montgomery;Pickrell;-	0.9052931125104509;5.558406501667879;-	CLDN15	0.033025
2.29437e-06	rs1874790	1	33696157	ENST00000469238	1	33483628	cis	T/C	C	4.72568	Montgomery;Pickrell;-	2.6246825926481967;4.006240508078377;-	AK2	0.0333641
2.29663e-06	rs6488592	12	7848627	ENST00000329913	12	7845375	cis	T/C	C	4.72556	Montgomery;Pickrell;-	1.0976882091203015;5.396394087434434;-	GDF3	0.0333333
2.3125e-06	rs7526659	1	42745975	ENST00000372556	1	42924158	cis	G/C	G	-4.72404	Montgomery;Pickrell;-	-3.4821808804781877;-3.217593803748854;-	PPCS	0.0333948
2.31478e-06	rs10105317	8	1701432	ENST00000518822	8	1711330	cis	A/G	G	-4.72384	Montgomery;Pickrell;deepSAGE_transcr	-2.2152406286453843;-4.430521887810685;-1.6772410731052727	CTD-2336O2.1	0.0334254
2.31478e-06	rs7819987	8	91970669	ENST00000517562	8	91982826	cis	A/G	G	-4.7238	-;Pickrell;-	-;-4.723800761687678;-	RP11-122A3.2	0.0334254
2.32162e-06	rs5751939	22	21139242	ENST00000215730	22	21229386	cis	C/T	T	-4.72325	Montgomery;-;deepSAGE_transcr	-2.9862368190119435;-;-3.6597600922034887	SNAP29	0.0340993
2.32162e-06	rs2241206	12	109968848	ENST00000420167	12	110005443	cis	T/C	C	-4.72321	Montgomery;-;-	-4.723212747135027;-;-	MMAB	0.0340993
2.33537e-06	rs1384126	15	56843099	ENST00000463451	15	56724932	cis	T/A	T	4.72212	Montgomery;Pickrell;-	4.443090053921806;2.329788544303182;-	AC084782.1	0.0342516
2.33997e-06	rs11744539	5	451425	ENST00000515601	5	457700	cis	C/T	T	-4.72178	-;-;deepSAGE_transcr	-;-;-4.7217846510893855	EXOC3	0.0343092
2.33997e-06	rs10906913	10	6628334	ENST00000449648	10	6625950	cis	A/C	C	4.72178	-;-;deepSAGE_transcr	-;-;4.7217846510893855	RP11-5N23.2	0.0343092
2.33997e-06	rs3794176	11	67794643	ENST00000539229	11	67786394	cis	C/T	T	-4.72178	-;-;deepSAGE_transcr	-;-;-4.7217846510893855	ALDH3B1	0.0343092
2.33997e-06	rs6507719	18	44581310	ENST00000256433	18	44692079	cis	T/A	A	4.72178	-;-;deepSAGE_transcr	-;-;4.7217846510893855	IER3IP1	0.0343092
2.34919e-06	rs11981219	7	102339168	ENST00000358438	7	102309301	cis	C/T	C	4.7208	Montgomery;Pickrell;-	4.030014921621308;2.7131136009010124;-	POLR2J2	0.0345521
2.36541e-06	rs1132845	18	72912469	ENST00000537114	18	72915047	cis	C/T	T	-4.71943	Montgomery;-;deepSAGE_transcr	-2.5749709154478735;-;-3.9834446865245665	ZADH2	0.0347032
2.37007e-06	rs12320148	12	16819159	ENST00000354662	12	16731165	cis	A/G	A	-4.71901	Montgomery;Pickrell;-	-3.5984081503499956;-3.1020604483106453;-	LMO3	0.0346715
2.41948e-06	rs11121832	1	11860120	ENST00000400892	1	11906027	cis	T/C	T	-4.71486	Montgomery;Pickrell;-	-1.9344298939101625;-4.6180600094777935;-	NPPA-AS1	0.0350046
2.42901e-06	rs504117	6	10518350	ENST00000397423	6	10575582	cis	G/A	A	-4.71418	Montgomery;Pickrell;deepSAGE_transcr	-2.8505689235320704;-2.731181089439925;-2.641920295909744	GCNT2	0.0351228
2.42901e-06	rs2252402	21	38520720	ENST00000488522	21	38568501	cis	G/A	A	-4.71414	Montgomery;Pickrell;-	-4.030014921621308;-2.7040870773060988;-	TTC3	0.0351228
2.44096e-06	rs2545093	5	180682862	ENST00000502905	5	180666567	cis	G/T	T	-4.71317	-;Pickrell;-	-;-4.713174729286042;-	GNB2L1	0.0354545
2.44336e-06	rs10123375	9	139746992	ENST00000545326	9	139744372	cis	A/G	G	4.71295	Montgomery;Pickrell;-	2.454421456865232;4.1353306898847615;-	PHPT1	0.0353902
2.44336e-06	rs868176	5	157040002	ENST00000265007	5	157066057	cis	T/G	G	4.71295	Montgomery;Pickrell;-	2.892813845686157;3.7405971940809564;-	SOX30	0.0353902
2.46021e-06	rs1168765	12	66513111	ENST00000510317	12	66526380	cis	C/T	T	-4.71148	Montgomery;Pickrell;-	-2.9436880135754584;-3.692166211183201;-	RP11-745O10.2	0.0355072
2.46021e-06	rs503501	18	76813245	ENST00000359184	18	76983444	cis	A/G	A	4.71142	Montgomery;Pickrell;-	1.9982425882105763;4.555157465800204;-	ATP9B	0.0355072
2.46262e-06	rs11146301	10	134087990	ENST00000472556	10	134172808	cis	G/A	G	4.71126	Montgomery;Pickrell;-	3.0803514959337677;3.5671174975795537;-	LRRC27	0.0354751
2.46504e-06	rs2381871	9	38426961	ENST00000377698	9	38395659	cis	C/T	T	4.71112	Montgomery;Pickrell;deepSAGE_transcr	2.3044226234688785;3.1431656677642663;2.71294501364683	ALDH1B1	0.035443
2.47474e-06	rs11154534	6	130534150	ENST00000457563	6	130501247	cis	G/A	A	4.71029	-;-;deepSAGE_transcr	-;-;4.7102903284863595	SAMD3	0.0354693
2.47474e-06	rs2297475	10	90984623	ENST00000541980	10	91034314	cis	A/G	G	-4.71029	-;-;deepSAGE_transcr	-;-;-4.7102903284863595	LIPA	0.0354693
2.49914e-06	rs10917277	1	19579969	ENST00000330263	1	19582327	cis	A/G	G	-4.70832	Montgomery;Pickrell;deepSAGE_transcr	-0.5619149984734287;-3.339377945285858;-3.929030540791555	MRTO4	0.0354373
2.52872e-06	rs2255558	3	9416832	ENST00000520629	3	9432906	cis	C/T	C	-4.70597	Montgomery;Pickrell;-	-3.218548537800918;-3.433796099334823;-	RP11-58B17.1	0.0354955
2.54364e-06	rs9311485	3	52987645	ENST00000468472	3	52858521	cis	G/T	T	4.70477	Montgomery;Pickrell;-	2.3044226234688785;4.266648622904148;-	MUSTN1	0.0355536
2.54614e-06	rs13047599	21	34926260	ENST00000492229	21	34917360	cis	T/C	C	4.70457	Montgomery;Pickrell;deepSAGE_transcr	3.890199362278891;2.5862989355979766;1.9228400688823557	SON	0.0355216
2.56618e-06	rs6445814	3	56727885	ENST00000442522	3	56597977	cis	T/G	G	4.70288	Montgomery;-;-	4.702880249215985;-;-	CCDC66	0.0360288
2.57121e-06	rs17098380	10	120810646	ENST00000461435	10	120865939	cis	G/A	A	4.70256	-;Pickrell;-	-;4.702560382314499;-	FAM45A	0.0361759
2.59652e-06	rs3746731	20	23065209	ENST00000413585	20	23065551	cis	G/A	G	-4.70045	Montgomery;Pickrell;deepSAGE_transcr	-1.1825312611902281;-2.4443364299656647;-4.203104231703344	CD93	0.0363229
2.60672e-06	rs3792685	4	26959207	ENST00000473519	4	27014542	cis	T/C	C	-4.6998	Montgomery;Pickrell;-	-3.3847979836611044;-3.273670312113711;-	STIM2	0.0364695
2.62208e-06	rs17781378	4	880094	ENST00000504138	4	1012534	cis	T/C	T	-4.6986	Montgomery;Pickrell;-	-2.7506317022545694;-3.8478284791885624;-	FGFRL1	0.036795
2.62464e-06	rs10902222	11	810882	ENST00000534525	11	804342	cis	T/G	G	-4.69833	Montgomery;Pickrell;deepSAGE_transcr	-1.8628862557295025;-3.34879030850585;-2.865912371324732	PIDD	0.0367621
2.62721e-06	rs12372961	15	77378955	ENST00000561277	15	77350933	cis	C/T	T	-4.69804	Montgomery;Pickrell;deepSAGE_transcr	-3.054613400084095;-2.758318746660626;-2.4301309376618483	TSPAN3	0.0367292
2.62979e-06	rs4935734	10	52358285	ENST00000449695	10	52417877	cis	A/G	G	4.698	Montgomery;Pickrell;-	5.28274688200513;1.5386553329951056;-	RP11-564C4.6	0.0367857
2.68176e-06	rs7960943	12	113839499	ENST00000345635	12	113868148	cis	G/A	A	4.69386	Montgomery;Pickrell;-	3.3759872493901915;3.273670312113711;-	SDSL	0.037344
2.68176e-06	rs3737807	1	28261902	ENST00000466793	1	28266761	cis	A/C	A	-4.69386	Montgomery;Pickrell;-	-3.3759872493901915;-3.273670312113711;-	SMPDL3B	0.037344
2.69755e-06	rs2781066	1	8926329	ENST00000234590	1	8929905	cis	C/T	T	-4.69273	Montgomery;-;-	-4.69273342239712;-;-	ENO1	0.037756
2.70283e-06	rs3924406	11	124940141	ENST00000298280	11	124946072	cis	A/G	G	4.69224	Montgomery;Pickrell;-	1.9583350930711065;4.565613627083069;-	SLC37A2	0.0377224
2.70812e-06	rs4947339	6	28916252	ENST00000377186	6	28911984	cis	C/T	T	4.69199	Montgomery;Pickrell;-	2.8084574910281797;3.789220595230193;-	C6orf100	0.0376889
2.72139e-06	rs9506533	13	21245468	ENST00000537103	13	21203396	cis	T/C	T	-4.69098	Montgomery;Pickrell;deepSAGE_transcr	-2.649602325749446;-2.1092013425791807;-3.310864826825545	IFT88	0.0376554
2.72671e-06	rs2582753	2	191216109	ENST00000322522	2	191222343	cis	T/A	T	-4.6905	Montgomery;Pickrell;-	-3.6254117814030664;-3.041440317979987;-	INPP1	0.0377995
2.74007e-06	rs11166592	8	135577008	ENST00000505776	8	135611623	cis	G/T	G	-4.68958	Montgomery;Pickrell;-	-3.1838497575223963;-3.4432744235297017;-	ZFAT-AS1	0.0378546
2.76698e-06	rs7127212	11	118953202	ENST00000278715	11	118959925	cis	C/T	T	4.68745	Montgomery;Pickrell;-	2.8337084910691717;3.7600232355875614;-	HMBS	0.0380868
2.76968e-06	rs9992651	4	88232510	ENST00000328546	4	88234499	cis	G/A	A	4.68733	-;-;deepSAGE_transcr	-;-;4.687332649264754	HSD17B13	0.0380531
2.78596e-06	rs4272832	12	102399354	ENST00000544341	12	102431285	cis	T/C	C	-4.68601	Montgomery;Pickrell;-	-3.323267023140895;-3.3111794097620186;-	CCDC53	0.0381079
2.80507e-06	rs11926771	3	195656731	ENST00000451228	3	195427496	cis	C/A	A	4.68477	Montgomery;Pickrell;deepSAGE_transcr	1.0514981547428095;2.8647234673324573;3.918170876963771	AC069513.3	0.0386926
2.82155e-06	rs498547	11	111972656	ENST00000393051	11	111915639	cis	C/T	T	-4.68354	Montgomery;Pickrell;-	-2.591522734550198;-3.9758182334731664;-	DLAT	0.0387125
2.82155e-06	rs6535270	4	76212995	ENST00000324439	4	76422071	cis	A/G	G	4.68343	Montgomery;Pickrell;-	4.278471715648023;2.4443153496504655;-	RCHY1	0.0387125
2.82431e-06	rs1110359	20	60311201	ENST00000408490	20	60528660	cis	T/C	C	-4.68331	Montgomery;Pickrell;-	-3.964512116210798;-2.722144931168381;-	MIR1257	0.0386784
2.82983e-06	rs1035453	19	54962694	ENST00000472703	19	54983522	cis	A/G	A	4.68289	Montgomery;Pickrell;-	2.9012791011008408;3.692166211183201;-	CDC42EP5	0.0387324
2.83259e-06	rs3769058	2	238664010	ENST00000483443	2	238672078	cis	A/G	A	-4.68278	Montgomery;Pickrell;-	-2.4185980894856645;-4.124997822577294;-	LRRFIP1	0.0386983
2.83536e-06	rs303018	6	25139026	ENST00000436589	6	25109788	cis	C/T	T	4.6826	Montgomery;-;-	4.682599461197609;-;-	CMAHP	0.0389816
2.83536e-06	rs6923669	6	151392273	ENST00000253332	6	151619708	cis	A/G	G	4.6826	Montgomery;-;-	4.682599461197609;-;-	AKAP12	0.0389816
2.84367e-06	rs7950126	11	57349187	ENST00000388857	11	57509586	cis	G/T	G	-4.68187	Montgomery;Pickrell;-	-1.9096446562102485;-4.586558916745173;-	C11orf31	0.0390351
2.86037e-06	rs6722230	2	74489062	ENST00000474185	2	74686299	cis	G/A	A	4.68065	Montgomery;Pickrell;-	2.7916496609176296;3.789220595230193;-	WBP1	0.0394391
2.86875e-06	rs3110823	7	135357476	ENST00000507606	7	135353620	cis	A/C	C	-4.68006	Montgomery;Pickrell;deepSAGE_transcr	-2.69123181041646;-2.8855554849848617;-2.5812164778544755	C7orf73	0.0394921
2.9167e-06	rs10772392	12	11111445	ENST00000428168	12	11035232	cis	T/C	C	4.67669	Montgomery;Pickrell;-	2.69123181041646;3.8785241047057575;-	PRH1	0.03972
2.9281e-06	rs9562892	13	50105858	ENST00000488958	13	50087180	cis	C/T	T	-4.67587	-;-;deepSAGE_transcr	-;-;-4.675869204141455	PHF11	0.0397033
2.9281e-06	rs2720196	14	102369625	ENST00000561006	14	102373577	cis	T/C	C	-4.67587	-;-;deepSAGE_transcr	-;-;-4.675869204141455	PPP2R5C	0.0397033
2.9281e-06	rs12448257	16	3599655	ENST00000448023	16	3608219	cis	G/A	A	-4.67587	-;-;deepSAGE_transcr	-;-;-4.675869204141455	NLRC3	0.0397033
2.9424e-06	rs6907803	6	2937734	ENST00000468511	6	2835989	cis	C/T	T	4.67488	Montgomery;Pickrell;-	3.0960950326747345;3.503411005135908;-	SERPINB1	0.0396687
2.96832e-06	rs10782162	6	109806263	ENST00000258052	6	109763544	cis	A/T	A	4.67304	Montgomery;Pickrell;deepSAGE_transcr	2.591522734550198;1.8655669781331035;3.5426765301702234	SMPD2	0.0398955
2.99154e-06	rs6963224	7	101009749	ENST00000419422	7	100952946	cis	C/T	T	-4.67158	Montgomery;Pickrell;-	-2.8000509738984953;-3.7715438484384327;-	RP11-132A1.4	0.0402959
3.012e-06	rs11806429	1	6550505	ENST00000377725	1	6538906	cis	C/T	T	-4.67012	Montgomery;Pickrell;-	-2.9351951346744865;-3.6439236154908023;-	PLEKHG5	0.0405217
3.01493e-06	rs12791333	11	96077772	ENST00000542662	11	96104507	cis	C/T	T	4.66996	Montgomery;Pickrell;deepSAGE_transcr	1.089985681836323;3.4717500157926566;3.3318145109701973	CCDC82	0.0405734
3.03554e-06	rs3733750	5	180235503	ENST00000506033	5	180236727	cis	C/T	C	-4.66854	Montgomery;Pickrell;-	-3.097540125923477;-3.493939740348957;-	MGAT1	0.0408854
3.05035e-06	rs1530179	11	12896590	ENST00000454086	11	12943602	cis	G/A	G	4.66745	Montgomery;Pickrell;-	3.1925149357760723;3.405401347641365;-	RP11-47J17.2	0.0409367
3.07419e-06	rs6587128	17	21157703	ENST00000468196	17	21149455	cis	T/G	T	-4.66594	Montgomery;Pickrell;deepSAGE_transcr	-1.2598545926341416;-3.0322267822855866;-3.5745277446877393	C17orf103	0.0413345
3.08917e-06	rs683312	11	108068954	ENST00000533597	11	108017581	cis	C/T	T	4.66499	Montgomery;-;deepSAGE_transcr	3.473292124908103;-;3.196064512123857	ACAT1	0.0413853
3.09519e-06	rs11210909	1	44195302	ENST00000545417	1	44285024	cis	C/A	A	-4.66442	-;-;deepSAGE_transcr	-;-;-4.664415963365599	ST3GAL3	0.041573
3.09519e-06	rs2918528	3	75796728	ENST00000422325	3	75810142	cis	T/A	A	4.66441	Montgomery;Pickrell;-	3.0631868191682425;3.519346465603123;-	ZNF717	0.041573
3.12847e-06	rs2811724	9	139638740	ENST00000371623	9	139873123	cis	A/C	C	4.66237	Montgomery;-;-	4.662369890562801;-;-	PTGDS	0.042228
3.13456e-06	rs4873814	8	144722192	ENST00000458270	8	144726439	cis	A/G	G	-4.66185	Montgomery;Pickrell;-	-2.247615983974177;-4.266160829463053;-	ZNF623	0.0421915
3.13761e-06	rs6936016	6	40097013	ENST00000340692	6	39887730	cis	C/T	T	-4.66171	Montgomery;Pickrell;-	-1.7047756935624483;-4.7557495038744015;-	MOCS1	0.0421552
3.15289e-06	rs12980619	19	16346176	ENST00000444449	19	16327410	cis	G/A	A	-4.66074	Montgomery;Pickrell;deepSAGE_transcr	-2.8337084910691717;-3.4622513530972943;-1.9327021733866394	AP1M1	0.0422911
3.16517e-06	rs11860650	16	31326706	ENST00000517067	16	31278785	cis	C/T	T	-4.65991	Montgomery;Pickrell;-	-3.7831280841657735;-2.852733413013912;-	U7	0.0423408
3.17441e-06	rs1466164	7	50481768	ENST00000419119	7	50515131	cis	G/A	G	-4.65931	Montgomery;Pickrell;-	-3.0032961816518364;-3.5671174975795537;-	FIGNL1	0.0423904
3.2085e-06	rs4402147	1	161075230	ENST00000368011	1	161069160	cis	T/C	T	4.65708	Montgomery;Pickrell;-	2.7246238533723868;3.8184887075817593;-	KLHDC9	0.0427835
3.22725e-06	rs9907921	17	74256913	ENST00000499811	17	74143500	cis	T/C	T	4.65582	Montgomery;Pickrell;-	3.634428523956191;2.986242602422964;-	AC018665.1	0.0428326
3.23039e-06	rs3814595	10	3201679	ENST00000451104	10	3197495	cis	G/A	A	-4.65567	Montgomery;Pickrell;-	-2.550177866774339;-3.9758182334731664;-	PITRM1	0.0427959
3.23352e-06	rs17167313	7	133557070	ENST00000546185	7	133343718	cis	T/C	C	-4.65542	Montgomery;Pickrell;-	-3.7341363741008924;-2.89468227793534;-	EXOC4	0.0428449
3.24925e-06	rs11638290	15	85227636	ENST00000299927	15	85337772	cis	T/C	T	-4.65443	Montgomery;-;deepSAGE_transcr	-1.8230339299865144;-;-4.493812640447847	ZNF592	0.0432363
3.25873e-06	rs11097059	4	86463980	ENST00000395184	4	86660045	cis	A/C	C	-4.65384	Montgomery;Pickrell;deepSAGE_transcr	-2.11294241152139;-3.672846789193623;-2.3099194902885762	ARHGAP24	0.0431993
3.26189e-06	rs2313286	17	8178328	ENST00000314666	17	8163211	cis	G/C	C	4.65361	Montgomery;Pickrell;-	2.525425951123819;3.9956348439800973;-	PFAS	0.0432479
3.26506e-06	rs4936414	11	117853613	ENST00000532138	11	118014168	cis	C/T	C	4.65342	Montgomery;Pickrell;-	3.305747847259224;3.283038136791855;-	SCN4B	0.0432109
3.2714e-06	rs7922447	10	101691628	ENST00000543621	10	101663043	cis	T/G	T	-4.65301	Montgomery;Pickrell;-	-1.8311696965326958;-4.628582748633834;-	DNMBP	0.0432594
3.27458e-06	rs6668976	1	115073408	ENST00000534699	1	115280590	cis	G/A	A	-4.65297	-;-;deepSAGE_transcr	-;-;-4.652972883220826	CSDE1	0.0431489
3.27458e-06	rs2091542	2	198106829	ENST00000335508	2	198278256	cis	T/C	C	-4.65297	-;-;deepSAGE_transcr	-;-;-4.652972883220826	SF3B1	0.0431489
3.27458e-06	rs11080261	17	25990894	ENST00000486774	17	25973866	cis	G/A	A	-4.65297	-;-;deepSAGE_transcr	-;-;-4.652972883220826	LGALS9	0.0431489
3.28412e-06	rs9788169	12	132625105	ENST00000541489	12	132624512	cis	G/A	A	4.65226	Montgomery;Pickrell;-	3.149251779152616;3.424324497514129;-	DDX51	0.0436224
3.29689e-06	rs4904818	14	92318816	ENST00000556590	14	92257306	cis	G/A	G	4.65151	Montgomery;Pickrell;-	2.8758996751517865;3.672846789193623;-	TC2N	0.0435854
3.30329e-06	rs2463836	11	62126494	ENST00000526045	11	62159916	cis	G/A	A	-4.6511	Montgomery;Pickrell;-	-1.6890275727913382;-4.7557495038744015;-	CTD-2531D15.5	0.0435484
3.31613e-06	rs3794208	12	121685784	ENST00000543984	12	121659920	cis	T/C	C	4.65024	Montgomery;Pickrell;deepSAGE_transcr	0.5619149984734287;2.4354234401152253;4.630117031015459	P2RX4	0.0435115
3.32257e-06	rs216783	9	124172288	ENST00000538954	9	124117776	cis	G/T	G	-4.64983	Montgomery;Pickrell;-	-2.5089472596681968;-4.0055560257619875;-	STOM	0.0436441
3.41397e-06	rs4679223	3	125937194	ENST00000393425	3	126134590	cis	C/T	C	4.64436	Montgomery;Pickrell;-	4.022794465366249;2.623061179918527;-	CCDC37	0.0443692
3.45387e-06	rs4671631	2	65144787	ENST00000531327	2	65232076	cis	A/G	A	-4.6419	Montgomery;Pickrell;-	-2.054254028161548;-4.409896470351911;-	SLC1A4	0.0450085
3.52478e-06	rs1539968	21	43304884	ENST00000477633	21	43223350	cis	G/T	T	4.63768	Montgomery;Pickrell;-	1.5634275070111827;4.852244246622641;-	PRDM15	0.0462384
3.52819e-06	rs16889184	6	159210605	ENST00000337147	6	159213016	cis	T/C	T	4.63743	Montgomery;Pickrell;-	3.9458798860497653;2.6770361342904536;-	EZR	0.0461993
3.57283e-06	rs1993918	4	57110821	ENST00000264221	4	57314724	cis	C/T	C	-4.63498	Montgomery;Pickrell;-	-3.411271965443995;-3.161736832811301;-	PAICS	0.0465823
3.57974e-06	rs17118032	12	56224732	ENST00000548486	12	56115150	cis	G/C	C	4.63442	-;Pickrell;-	-;4.634420402364798;-	RDH5	0.0466273
3.59709e-06	rs2118137	12	66657652	ENST00000247815	12	66714152	cis	G/C	C	-4.63342	Montgomery;Pickrell;-	-2.5171843600546477;-3.9758182334731664;-	HELB	0.0467565
3.6215e-06	rs11685555	2	160082724	ENST00000464096	2	159999999	cis	C/T	T	4.63212	Montgomery;-;-	4.632120504948611;-;-	TANC1	0.0472222
3.625e-06	rs901596	2	99888457	ENST00000409448	2	99910962	cis	C/T	T	4.63195	Montgomery;Pickrell;deepSAGE_transcr	1.0745856871966226;1.908888486435028;4.652972883220826	LYG1	0.0471825
3.62851e-06	rs34675863	17	79626013	ENST00000329214	17	79637349	cis	T/C	C	-4.63172	Montgomery;Pickrell;-	-0.7296579159223479;-5.605290580279931;-	CCDC137	0.0471429
3.63201e-06	rs1779430	1	119460797	ENST00000393149	1	119435798	cis	T/C	T	-4.63144	Montgomery;Pickrell;-	-2.6329843892786826;-3.867428590942146;-	TBX15	0.0471872
3.65666e-06	rs3753518	1	209977964	ENST00000479796	1	209931471	cis	G/C	C	-4.63012	-;-;deepSAGE_transcr	-;-;-4.630117031015459	TRAF3IP3	0.0472362
3.65666e-06	rs12522670	5	151185433	ENST00000518134	5	151145679	cis	C/T	C	-4.63012	-;-;deepSAGE_transcr	-;-;-4.630117031015459	RP11-54C4.1	0.0472362
3.65666e-06	rs1196754	12	105602676	ENST00000547439	12	105598528	cis	A/C	C	4.63012	-;-;deepSAGE_transcr	-;-;4.630117031015459	APPL2	0.0472362
3.66019e-06	rs4678192	3	122127592	ENST00000472671	3	122135794	cis	G/A	G	-4.62985	Montgomery;Pickrell;-	-3.270789479132869;-3.283038136791855;-	RP11-299J3.6	0.047364
3.68146e-06	rs12738349	1	63915882	ENST00000460678	1	64025239	cis	A/G	G	4.62863	Montgomery;Pickrell;-	2.9351951346744865;3.5889692480420043;-	EFCAB7	0.0476589
3.69214e-06	rs9606248	22	20087539	ENST00000468917	22	20103466	cis	G/A	G	-4.62818	Montgomery;-;-	-4.628181994276069;-;-	TRMT2A	0.0478697
3.71717e-06	rs6727330	2	217563445	ENST00000486983	2	217314084	cis	T/C	C	-4.62671	Montgomery;Pickrell;-	-3.6615258154281376;-2.9220942318770953;-	SMARCAL1	0.0482471
3.72076e-06	rs7522056	1	205735891	ENST00000533111	1	205742531	cis	A/G	A	-4.62646	Montgomery;Pickrell;-	-4.077084561466844;-2.542407687156581;-	RAB7L1	0.0482902
3.73155e-06	rs7598047	2	85510018	ENST00000282120	2	85550260	cis	G/A	A	4.62584	Montgomery;Pickrell;-	2.6329843892786826;3.8697282073020385;-	TGOLN2	0.0483333
3.75684e-06	rs344045	3	156481051	ENST00000465138	3	156695480	cis	A/G	G	4.62456	Montgomery;Pickrell;-	2.909749834291787;3.6054625250603802;-	KLF3P2	0.0483764
3.77865e-06	rs2239760	12	121163518	ENST00000344651	12	121154840	cis	C/A	A	-4.62329	Montgomery;Pickrell;-	-3.020378601568609;-3.503411005135908;-	UNC119B	0.0485025
3.7896e-06	rs969914	14	22975700	ENST00000390503	14	22976679	cis	T/G	T	-4.62263	Montgomery;Pickrell;-	-2.5336720526768994;-3.946157152814044;-	TRAJ34	0.0487116
3.80058e-06	rs17652304	5	75877193	ENST00000504815	5	75894801	cis	G/C	G	4.62206	Montgomery;-;-	4.622062462051515;-;-	IQGAP2	0.0490864
3.86338e-06	rs17394029	8	66497333	ENST00000276569	8	66530568	cis	A/G	G	-4.6187	-;-;deepSAGE_transcr	-;-;-4.6187041725738665	ARMC1	0.0496683
3.86338e-06	rs11089827	22	37580442	ENST00000328544	22	37604320	cis	T/A	A	4.6187	-;-;deepSAGE_transcr	-;-;4.6187041725738665	SSTR3	0.0496683
3.8671e-06	rs7534	5	94800234	ENST00000507805	5	94850235	cis	C/T	T	4.61846	Montgomery;Pickrell;-	1.894652005704316;4.523854331014891;-	TTC37	0.04971
