# Supplementary material for: DeepSAGE Reveals Genetic Variants Associated with Alternative Polyadenylation and Expression of Coding and Non-coding Transcripts
Source: PLoS Genet. 2013 Jun 20;9(6):e1003594. doi: 10.1371/journal.pgen.1003594 (PMC3688553; doi:10.1371/journal.pgen.1003594)
Supplement: Table S7 — Primer sequences for qPCR validation. (XLS) [file pgen.1003594.s010.xls]

## Sheet: Sheet1
Table S7. Primer sequences for qPCR validation of alternative polyadenylation sites
HPS1	HPS1-Fw-long	Forward primer for long transcript	GAGCCCAGCCTTTGATGTCT
	HPS1-Rev-long	Reverse primer for long transcript	TCTCTTGTCCCTGGGTCCAT
	HPS1-Fw-short	Forward primer for short transcript	ATGACGAGAGCCTCCTGTCT
	HPS1-Rev-short	Reverse primer for short transcript	AGAGAAGGATCTGGGGCCTT
IRF5	IRF5-Fw	Forward primer for short and long transcript	CCCTTCTTGAGAGTCCAA
	IRF5-Rev1	Reverse primer for short transcript	TTTTTTTTTTTTTTTTTTCTGTT
	IRF5-Rev2	Reverse primer for long transcript	TAGTAGTAAAAGGAAAGAAACAG
